# Supplementary material for: A flexible and economical barcoding approach for highly multiplexed amplicon sequencing of diverse target genes
Source: Front Microbiol. 2015 Jul 16;6:731. doi: 10.3389/fmicb.2015.00731 (PMC4503924; doi:10.3389/fmicb.2015.00731)
Supplement: Supplementary file 2 [file Table2.XLSX]

## Sheet: Supplementary Table 2.1
			Mock community	uneven	uneven	uneven	uneven	uneven	uneven	uneven	uneven	uneven	even	even	even	even	even	even	even	even	even
			number cycle 1	10	15	20	25	25	30	30	35	35	10	15	20	25	25	30	30	35	35
			number cycle 2	20	15	10	10	5	10	5	10	5	20	15	10	10	5	10	5	10	5													best Blast hit against nr/nt							best Blast hit against known mock community members								best Blast hit against other sequences in this dataset
OTUnumber	type	sequence	query length	MC.1.10.20	MC.1.15.15	MC.1.20.10	MC.1.25.10	MC.1.25.5	MC.1.30.10	MC.1.30.5	MC.1.35.10	MC.1.35.5	MC.2.10.20	MC.2.15.15	MC.2.20.10	MC.2.25.10	MC.2.25.5	MC.2.30.10	MC.2.30.5	MC.2.35.10	MC.2.35.5	domain_id	domain_conf	phylum_id	phylum_conf	class_id	class_conf	order_id	order_conf	family_id	family_conf	genus_id	genus_conf	best nr hit	query begin	query end	subject begin	subject end	% identity	% alignment	best MC hit	query begin	query end	subject begin	subject end	% identity	% alignment	mock_maxRelAbund	best nonmock hit dataset
OTU_1	mock	TGGGGAATCTTAGACAATGGGGGAAACCCTGATCTAGCCATGCCGCGTGGACGGTGAAGGCCCTAGGGTTGTAAAGTCCTTTCAGCTGGGAAGATAATGACGGTACCAGCAGAAGAAGCCCCGGCTAACTCCGTGCCAGCAGCCGCGGTAATACGGAGGGGGCTAGCGTTGTTCGGAATTACTGGGCGTAAAGCGCACGTAGGCGGACTGGAAAGTTAGGGGTGAAATCCCGAGGCTCAACCTCGGAACTGCCCTTAAAACTATCAGTCTGGAGTTCGAGAGAGGTGAGTGGAATTCCGAGTGTAGAGGTGAAATTCGTAGATATTCGGAGGAACACCAGTGGCGAAGGCGGCTCACTGGCTCGATACTGACGCTGAGGTGCGAAAGCGTGGGGAGCAA…	402	3301	1141	2957	2637	2980	3060	5302	5782	6577	693	645	991	682	2312	734	335	539	762	Bacteria	100	Proteobacteria	100	Alphaproteobacteria	100	Rhodobacterales	100	Rhodobacteraceae	100	Defluviimonas	95	gi|13171283|gb|AF234725.1|	1	402	319	720	99.75	100	AF234715	1	402	317	718	99.5	100	0.76119	16S rRNA 2.2
OTU_2	mock	TGGGGAATCTTGCGCAATGGGCGAAAGCCTGACGCAGCCATGCCGCGTGAATGATGAAGGTCTTAGGATTGTAAAGTTCTTTCGCTCGTGACGATGATGACGGTAACGAGAGAAGAAGCCCCGGCTAACTTCGTGCCAGCAGCCGCGGTAATACGAAGGGGGCTAGCGTTGTTCGGAATTACTGGGCGTAAAGCGCGCGTAGGCGGTTTTGCAAGCCAGAGGTGAAATGCCTGAGCTCAACTTAGGAATTGCCTTTGGGACTGCGAGGCTTTGAGGACTGGAGAGGTGAGTGGAATTCCCAGTGTAGAGGTGAAATTCGTAGATATTGGGAAGAACACCAGTGGCGAAGGCGGCTCACTGGCCAGTTTCTGACGCTGCAGCGCGAAAGCGTGGGGATCA…	403	852	292	761	759	930	601	1302	1057	1556	889	947	1319	985	3315	1102	483	936	1132	Bacteria	100	Proteobacteria	100	Alphaproteobacteria	100	Rhizobiales	100	A0839	100	unclassified	NA	gi|761262287|gb|KP054225.1|	1	403	299	701	100	100	AF234692	1	403	319	721	99.75	100	0.256154	16S rRNA 2.2
OTU_3	mock	TCGGGAATTTTGGGCAATGGGCGAAAGCCTGACCCAGCAACGCCGCGTGAGGGATGAAGTATTTCGGTATGTAAACCTCGAAAGAATAGGAAGAATAAATGACGGTACTATTTATAAGCTCCGGCTAACTACGTGCCAGCAGCCGCGGTAATACGTAGGGAGCAAGCGTTGTTCGGATTTACTGGGCGTAAAGGGCGCGTAGGCGGCCTGACAGGTCACTTGTGAAATCTCCGAGCTTAACTCGGAACGGTCAAGTGAAACCAATAGGCTAGAGTGCAGAAGGGGCAATCGGAATTCTTGGTGTAGCGGTGAAATGCGTAGATATCAAGAGGAACACCTGAGGTGAAGACGGGTTGCTGGGCTGACACTGACGCTGAGGCGCGACAGCCAGGGGAGCAA…	402	5	4	3	5	7	4	8	2	34	1048	1044	1663	1320	4096	1531	627	1167	1392	Bacteria	100	Acidobacteria	100	Acidobacteria	100	Subgroup_4	100	Unknown_Family	100	Blastocatella	100	gi|13171301|gb|AF234743.1|	1	402	353	754	100	100	AF234743	1	402	353	754	100	100	0.315345	16S rRNA 2.2
OTU_4	mock	TCGAGAATCTTCCGCAATGGACGAAAGTCTGACGGAGCGACGCCGCGTGCGGGATGAAGGCCCTTGGGTTGTAAACCGCTGTCAGAGGGGATGAAATCTTCGGAGGTGCTCCTCCGAAGTTGACAGAGCCTCAAAGGAAGCATGGGCTAAGTACGTGCCAGCAGCCGCGGTAACACGTACTGTGCGAACGTTATTCGGAATCACTGGGCTTAAAGGGTGCGTAGGCGGCGATTCAAGTCAGATGTGAAATGCCTGAGCTCAACTGAGGCATTGCGTTTGAAACTGAACCGCTAGAGTATTTCAGGGGTGTGCGGAACTGCCAGTGGAACGGTGAAATGTGTTGATATTGGCAGGAACACCGGAGGCGAAAGCGGCACACTGGGGAATAACTGACGCTGA…	424	298	100	280	381	394	349	654	616	740	597	602	917	833	2497	1007	453	816	988	Bacteria	100	Planctomycetes	100	Planctomycetacia	100	Planctomycetales	100	Planctomycetaceae	100	Planctomyces	100	gi|13171307|gb|AF234749.1|	1	424	323	746	100	100	AF234749	1	424	323	746	100	100	0.2106	16S rRNA 2.2
OTU_5	mock	TGGGGAATTTTGGACAATGGGCGAAAGCCTGATCCAGCCATGCCGCGTGAGTGAAGAAGGCCTTCGGGTTGTAAAGCTCTTTCAGCCGGAAAGAAATCGCGCAGGATAATACTCTGCGTGGATGACGGTACCGGAAGAAGAAGCACCGGCGAACTACGTGCCAGCAGCCGCGGTAATACGTAGGGTGCGAGCGTTAATCGGAATTACTGGGCGTAAAGCGTGCGCAGGCGGTTATGTAAGACAGATGTGAAATCCCCGGGCTCAACCTGGGAACTGCGTTTGTGACTGCATAACTAGAGTACGGCAGAGGGAGGTGGAATTCCGCGTGTAGCAGTGAAATGCGTAGATATGCGGAGGAACACCGATGGCGAAGGCAGCCTCCTGGGCCAGTACTGACGC…	427	19	9	18	19	26	5	27	11	25	414	400	605	488	1548	433	238	362	532	Bacteria	100	Proteobacteria	100	Betaproteobacteria	100	Rhodocyclales	100	Rhodocyclaceae	100	Zoogloea	100	gi|13171295|gb|AF234737.1|	1	427	345	771	100	100	AF234737	1	427	345	771	100	100	0.111793	16S rRNA 2.2
OTU_6	contaminant	TCGAGAATCATTCACAATGGGGGAAACCCTGATGGTGCGACGCCGCGTGGGGGAATGAAGGTCTTCGGATTGTAAACCCCTGTCATGTGGGAGCAAATTAAAAAGATAGTACCACAAGAGGAAGAGACGGCTAACTCTGTGCCAGCAGCCGCGGTAATACAGAGGTCTCAAGCGTTGTTCGGAATCACTGGGCGTAAAGCGTGCGTAGGCTGTTTCGTAAGTCGTGTGTGAAAGGCGCGGGCTCAACCCGCGGACGGCACATGATACTGCGAGACTAGAGTAATGGAGGGGGAACCGGAATTCTCGGTGTAGCAGTGAAATGCGTAGATATCGAGAGGAACACTCGTGGCGAAGGCGGGTTCCTGGACATTAACTGACGCTGAGGCACGAAGGCCAGGG…	408	9	3	3	7	6	8	5	15	9	8	0	9	8	10	6	0	15	5	Bacteria	100	Verrucomicrobia	100	Verrucomicrobiae	100	Verrucomicrobiales	100	Verrucomicrobiaceae	100	Akkermansia	100	gi|803377149|dbj|AB969477.1|	1	408	338	745	100	100	AF234749	1	85	323	406	81.18	20.8333	0.0038373	16S rRNA 2.2
OTU_7	contaminant	TGGGGAATATTGCACAATGGGGGAAACCCTGATGCAGCGACGCCGCGTGAGTGAAGAAGTATTTCGGTATGTAAAGCTCTATCAGCAGGGAAGAAAAAAGACGGTACCTGACTAAGAAGCCCCGGCTAACTACGTGCCAGCAGCCGCGGTAATACGTAGGGGGCAAGCGTTATCCGGAATTACTGGGTGTAAAGGGTGCGTAGGTGGCATGGTAAGTCAGAAGTGAAAGCCCGGGGCTTAACCCCGGGACTGCTTTTGAAACTGTCATGCTGGAGTGCAGGAGAGGTAAGCGGAATTCCTAGTGTAGCGGTGAAATGCGTAGATATTAGGAGGAACACCAGTGGCGAAGGCGGCTTACTGGACTGTCACTGACACTGATGCACGAAAGCGTGGGGAGCA…	403	3	1	4	2	1	1	6	7	0	5	0	3	4	7	0	0	5	1	Bacteria	100	Firmicutes	100	Clostridia	100	Clostridiales	100	Lachnospiraceae	100	Anaerostipes	100	gi|415441224|emb|HE606749.1|	1	403	151	553	100	100	AF234715	1	403	317	718	81.33	100	0.00133869	16S rRNA 2.2
OTU_8	contaminant	TGAGGAATATTGGTCAATGGGCGAGAGCCTGAACCAGCCAAGTCGCGTGAAGGATGAAGGATCTATGGTTTGTAAACTTCTTTTATATGGGAATAAAGTGAGGAACGTGTTCCTTTTTGTATGTACCATATGAATAAGCATCGGCTAACTCCGTGCCAGCAGCCGCGGTAATACGGAGGATGCGAGCGTTATCCGGATTTATTGGGTTTAAAGGGTGCGTAGGTGGTTAATTAAGTCAGCGGTGAAAGTTTGTGGCTCAACCATAAAATTGCCGTTGAAACTGGTTGACTTGAGTATATTTGAGGTAGGCGGAATGCGTGGTGTAGCGGTGAAATGCATAGATATCACGCAGAACTCCGATTGCGAAGGCAGCTTACTAAACTATAACTGACACTGAAG…	422	5	4	10	1	2	5	3	7	3	11	3	2	4	6	5	0	7	4	Bacteria	100	Bacteroidetes	100	Bacteroidia	100	Bacteroidales	100	Porphyromonadaceae	100	Parabacteroides	100	gi|536681716|gb|KF257276.1|	1	422	291	712	100	100	AF234743	134	223	466	555	85.56	21.327	0.00294511	16S rRNA 2.2
OTU_9	contaminant	TGAGGAATATTGGTCAATGGGCGCGAGCCTGAACCAGCCAAGTAGCGTGAAGGATGACTGCCCTACGGGTTGTAAACTTCTTTTATAAAGGAATAAAGTGAGGCACGTGTGCCTTTTTGTATGTACTTTATGAATAAGGATCGGCTAACTCCGTGCCAGCAGCCGCGGTAATACGGAGGATCCGAGCGTTATCCGGATTTATTGGGTTTAAAGGGAGCGTAGATGGGTTGTTAAGTCAGTTGTGAAAGTTTGCGGCTCAACCGTAAAATTGCAATTGATACTGGCAGCCTTGAGTACAGTTGAGGTAGGCGGAATTCGTGGTGTAGCGGTGAAATGCTTAGATATCACGAAGAACTCCGATTGCGAAGGCAGCCTACTAAACTGCCACTGACATTGATG…	422	9	0	2	2	0	1	1	2	0	2	4	0	5	5	1	1	8	3	Bacteria	100	Bacteroidetes	100	Bacteroidia	100	Bacteroidales	100	Bacteroidaceae	100	Bacteroides	100	gi|663093819|gb|KJ421914.1|	1	422	335	756	100	100	AF234743	4	57	356	409	81.48	12.7962	0.00204656	16S rRNA 2.2
OTU_10	contaminant	TGGGGAATATTGCACAATGGGCGCAAGCCTGATGCAGCCATGCCGCGTGTATGAAGAAGGCCTTCGGGTTGTAAAGTACTTTCAGCGGGGAGGAAGGGAGTAAAGTTAATACCTTTGCTCATTGACGTTACCCGCAGAAGAAGCACCGGCTAACTCCGTGCCAGCAGCCGCGGTAATACGGAGGGTGCAAGCGTTAATCGGAATTACTGGGCGTAAAGCGCACGCAGGCGGTTTGTTAAGTCAGATGTGAAATCCCCGGGCTCAACCTGGGAACTGCATCTGATACTGGCAAGCTTGAGTCTCGTAGAGGGGGGTAGAATTCCAGGTGTAGCGGTGAAATGCGTAGAGATCTGGAGGAATACCGGTGGCGAAGGCGGCCCCCTGGACGAAGACTGACGC…	427	5	2	3	0	4	7	1	6	2	3	0	5	3	3	3	0	4	0	Bacteria	100	Proteobacteria	100	Gammaproteobacteria	100	Enterobacteriales	100	Enterobacteriaceae	100	Escherichia-Shigella	100	gi|822875367|emb|AM944637.2|	1	427	280	706	100	100	AF234737	1	427	345	771	84.22	100	0.00171149	16S rRNA 2.2
OTU_11	contaminant	TAGGGAATCTTCCACAATGGGCGAAAGCCTGATGGAGCAACGCCGCGTGGGTGAAGAAGGTCTTCGGATCGTAAAACCCTGTTGTTAGAGAAGAAAGTGCGTGAGAGTAACTGTTCACGTTTCGACGGTATCTAACCAGAAAGCCACGGCTAACTACGTGCCAGCAGCCGCGGTAATACGTAGGTGGCAAGCGTTATCCGGATTTATTGGGCGTAAAGGGAACGCAGGCGGTCTTTTAAGTCTGATGTGAAAGCCTTCGGCTTAACCGGAGTAGTGCATTGGAAACTGGGAGACTTGAGTGCAGAAGAGGAGAGTGGAACTCCATGTGTAGCGGTGAAATGCGTAGATATATGGAAGAACACCAGTGGCGAAAGCGGCTCTCTGGTCTGTAACTGACGC…	427	2	1	2	4	1	3	0	9	1	2	2	3	7	2	2	0	1	1	Bacteria	100	Firmicutes	100	Bacilli	100	Lactobacillales	100	Lactobacillaceae	100	Lactobacillus	100	gi|803377078|dbj|AB969406.1|	1	427	373	799	100	100	AF234692	3	75	321	393	84.93	17.096	0.00158371	16S rRNA 2.2
OTU_12	contaminant	TGAGGAATATTGGTCAATGGGCGCTAGCCTGAACCAGCCAAGTAGCGTGAAGGATGACTGCCCTATGGGTTGTAAACTTCTTTTATATGGGAATAAAGTGCAGTATGTATACTGCTTTGCATGTACCTTATGAATAAGGATCGGCTAACTCCGTGCCAGCAGCCGCGGTAATACGGAGGATCCGAGCGTTATCCGGATTTATTGGGTTTAAAGGGAGCGTAGGCGGGTTGTTAAGTCAGTTGTGAAAGTTTGCGGCTCAACCGTAAAATTGCAGTTGATACTGGCATCCTTGAGTACAGTAGAGGTAGGCGGAATTCGTGGTGTAGCGGTGAAATGCTTAGATATCACGAAGAACTCCGATTGCGAAGGCAGCCTGCTGGACTGTAACTGACGCTGATG…	422	3	0	5	2	1	4	0	2	2	2	3	3	4	1	1	0	1	1	Bacteria	100	Bacteroidetes	100	Bacteroidia	100	Bacteroidales	100	Bacteroidaceae	100	Bacteroides	100	gi|415446866|emb|HE607547.1|	1	422	150	571	100	100	AF234749	136	247	460	571	80.53	26.5403	0.00121892	16S rRNA 2.2
OTU_13	contaminant	TGGGGAATATTGCACAATGGGGGAAACCCTGATGCAGCGACGCCGCGTGAGCGATGAAGTATTTCGGTATGTAAAGCTCTATCAGCAGGGAAGAAAATGACGGTACCTGACTAAGAAGCCCCGGCTAACTACGTGCCAGCAGCCGCGGTAATACGTAGGGGGCAAGCGTTATCCGGATTTACTGGGTGTAAAGGGAGCGTAGACGGCTGTGCAAGCCAGATGTGAAAGCCCGGGGCTCAACCCCGGGACTGCATTTGGAACTGTGTGGCTGGAGTGTCGGAGAGGCAGGCGGAATTCCTAGTGTAGCGGTGAAATGCGTAGATATTAGGAGGAACACCAGTGGCGAAGGCGGCCTGCTGGACGATGACTGACGTTGAGGCTCGAAAGCGTGGGGAGCAA…	402	3	3	0	5	2	3	3	7	0	2	1	0	6	1	2	0	2	2	Bacteria	100	Firmicutes	100	Clostridia	100	Clostridiales	100	Lachnospiraceae	100	Incertae_Sedis	95	gi|695093886|gb|GQ225187.1|	1	402	261	662	100	100	AF234715	1	402	317	718	81.03	100	0.00188324	16S rRNA 2.2
OTU_14	contaminant	TAGGGAATCTTCCACAATGGGCGCAAGCCTGATGGAGCAACACCGCGTGAGTGAAGAAGGGTTTCGGCTCGTAAAGCTCTGTTGTTGGAGAAGAACGTGCGTGAGAGTAACTGTTCACGCAGTGACGGTATCCAACCAGAAAGTCACGGCTAACTACGTGCCAGCAGCCGCGGTAATACGTAGGTGGCAAGCGTTATCCGGATTTATTGGGCGTAAAGCGAGCGCAGGCGGTTGCTTAGGTCTGATGTGAAAGCCTTCGGCTTAACCGAAGAAGTGCATCGGAAACCGGGCGACTTGAGTGCAGAAGAGGACAGTGGAACTCCATGTGTAGCGGTGGAATGCGTAGATATATGGAAGAACACCAGTGGCGAAGGCGGCTGTCTGGTCTGCAACTGACGC…	427	2	2	2	3	1	1	3	1	1	4	1	3	3	4	3	0	0	3	Bacteria	100	Firmicutes	100	Bacilli	100	Lactobacillales	100	Lactobacillaceae	100	Lactobacillus	100	gi|819555340|gb|KR492886.1|	1	427	312	738	100	100	AF234749	5	60	327	382	82.14	13.1148	0.00125549	16S rRNA 2.2
OTU_15	contaminant	TAGGGAATATTGCTCAATGGGGGAAACCCTGAAGCAGCAACGCCGCGTGGAGGATGAAGGTTTTAGGATTGTAAACTCCTTTTGTGAGAGAAGATTATGACGGTATCTCACGAATAAGCACCGGCTAACTCCGTGCCAGCAGCCGCGGTAATACGGAGGGTGCAAGCGTTACTCGGAATCACTGGGCGTAAAGAGTGCGCAGGCGGGGTGGTAAGTCAGATGTGAAATCCTGTAGCTTAACTACAGAACTGCATTTGAAACTATCACTCTAGAGTATGGGAGAGGTAGGTGGAATTCTTGGTGTAGGGGTAAAATCCGTAGAGATCAAGAGGAATACTCATTGCGAAGGCGACCTACTGGAACATTACTGACGCTCATGCACGAAAGCGTGGGGAGCAA…	402	1	1	2	0	2	2	1	4	0	4	3	4	6	1	1	0	1	1	Bacteria	100	Proteobacteria	100	Epsilonproteobacteria	100	Campylobacterales	100	Helicobacteraceae	100	Helicobacter	100	gi|319453973|gb|HQ746834.1|	1	402	472	873	100	100	AF234737	97	402	466	771	81.11	76.1194	0.00135747	16S rRNA 2.2
OTU_16	contaminant	TGGGGGATATTGGACAATGGGGGGAACCCTGATCCAGCGACGCCGCGTGAGTGAAGAAGTATCTCGGTATGTAAAGCTCTATCAGCAGGGAAGAAGAAATGACGGTACCTGAGTAAGAAGCCCCGGCTAACTACGTGCCAGCAGCCGCGGTAATACGTAGGGGGCAAGCGTTATCCGGAATTACTGGGTGTAAAGGGAGCGTAGACGGTGATGTAAGTCTGGAGTGAAAGGCGGGGGCCCAACCCCCGGACTGCTCTGGAAACTATGTGACTGGAGTGCAGGAGAGGTGAGCGGAATTCCTAGTGTAGCGGTGAAATGCGTAGATATTAGGAGGAACACCAGTGGCGAAGGCGGCTCACTGGACTGTAACTGACGTTGAGGCTCGAAAGCGTGGGGAGC…	404	1	1	1	3	2	0	1	1	2	2	2	0	3	1	0	0	0	0	Bacteria	100	Firmicutes	100	Clostridia	100	Clostridiales	100	Lachnospiraceae	100	Blautia	100	gi|516552955|gb|KC919934.1|	1	404	297	700	100	100	AF234715	1	404	317	718	81.13	100	0.000776598	16S rRNA 2.2
OTU_17	contaminant	TGGGGAATATTGGACAATGGGCGAAAGCCTGATCCAGCCATGCCGCGTGTGTGAAGAAGGTCTTCGGATTGTAAAGCACTTTAAGTTGGGAGGAAGGGCAGTAAGTTAATACCTTGCTGTTTTGACGTTACCAACAGAATAAGCACCGGCTAACTTCGTGCCAGCAGCCGCGGTAATACGAAGGGTGCAAGCGTTAATCGGAATTACTGGGCGTAAAGCGCGCGTAGGTGGTTCGTTAAGTTGGATGTGAAAGCCCCGGGCTCAACCTGGGAACTGCATCCAAAACTGGCGAGCTAGAGTATGGCAGAGGGTGGTGGAATTTCCTGTGTAGCGGTGAAATGCGTAGATATAGGAAGGAACACCAGTGGCGAAGGCGACCACCTGGGCTAATACTGACAC…	427	3	3	7	4	4	2	5	10	4	6	7	8	3	9	4	0	9	2	Bacteria	100	Proteobacteria	100	Gammaproteobacteria	100	Pseudomonadales	100	Pseudomonadaceae	100	Pseudomonas	98	gi|823090557|gb|KP967548.1|	1	427	278	704	100	100	AF234737	1	427	345	771	82.98	100	0.00230238	16S rRNA 2.2
OTU_18	contaminant	TGGGGAATTTTGGACAATGGGCGCAAGCCTGATCCAGCTATTCCGCGTGTGGGATGACGGCCCTCGGGTTGTAAACCACTTTAGTAGAGAACGAAAAGGAGCTATCGAATAAATAGCTCTGCTGACGGTACTCTAAGAATAAGCACCGGCTAACTACGTGCCAGCAGCCGCGGTAATACGTAGGGTGCGAGCGTTAATCGGAATTACTGGGCGTAAAGGGTGTGCAGGCGGCTGAGTAAGACAGATGTGAAATCCCCGGGCTTAACCTGGGAACCGCATATGTGACTGCTTGGCTAGAGTGCGTCAGAGGGAGGTGGAATTCCACGTGTAGCAGTGAAATGCGTAGATATGTGGAAGAACACCGATGGCGAAGGCAGCCTCCTGGGACGCAACTGACGC…	427	1	1	1	1	2	1	0	1	1	1	3	2	1	0	2	1	3	0	Bacteria	100	Proteobacteria	100	Betaproteobacteria	100	Burkholderiales	100	Alcaligenaceae	100	Parasutterella	100	gi|415446912|emb|HE607555.1|	1	427	168	594	100	100	AF234737	1	427	345	771	87.07	100	0.000811469	16S rRNA 2.2
OTU_19	contaminant	TGGGGAATATTGCACAATGGGCGAAAGCCTGATGCAGCAACGCCGCGTGAGTGATGAAGGTTTTCGGATCGTAAAACTCTGTCCTCAAGGAAGATAATGACGGTACTTGAGGAGGAAGCCCCGGCTAACTACGTGCCAGCAGCCGCGGTAATACGTAGGGGGCTAGCGTTATCCGGATTTACTGGGCGTAAAGGGTGCGTAGGCGGTCTTTCAAGTCAGAAGTTAAATTCTACGGCTCAACCGTAGCCAGCTTTTGAAACTGGAAGACTTGAGTGCAGGAGAGGAGAGTAGAATTCCTAGTGTAGCGGTGAAATGCGTAGATATTAGGAGGAATACCAGTAGCGAAGGCGGCTCTCTGGACTGTAACTGACGCTGAGGCACGAAAGCGTGGGGAGCGAA…	401	1	1	4	3	0	0	0	5	2	2	0	1	2	1	1	0	1	1	Bacteria	100	Firmicutes	100	Clostridia	100	Clostridiales	100	Peptostreptococcaceae	100	Incertae_Sedis	100	gi|699964152|dbj|LC007110.1|	1	401	338	738	100	100	AF234692	1	401	319	721	81.33	100	0.000975134	16S rRNA 2.2
OTU_20	contaminant	TGGGGGATATTGCACAATGGGGGGAACCCTGATGCAGCGACGCCGCGTGGGTGAAGGAGTGCTTCGGCATGTAAAGCCCTATCGGCAGGGAAGAAGCAAGACGGTACCTGACTAAGAAGCCCCGGCTAACTACGTGCCAGCAGCCGCGGTAATACGTAGGGGGCGAGCGTTATCCGGATTCACTGGGTGTAAAGGGAGCGTAGACGGCCATGCAAGCCAGGGGTGAAAGCCCGGGGCCCAACCCCGGGACTGCCCTTGGAACTGCATGGCTGGAGTGCGGGAGGGGCAGGCGGAATTCCTGGTGTAGCGGTGAAATGCGTAGATATCAGGAGGAACACCGGCGGCGAAGGCGGCCTGCTGGACCGCGACTGACGTTGAGGCTCGAAAGCGTGGGGAGCG…	403	1	1	0	5	0	1	2	4	0	1	2	0	4	1	0	0	1	1	Bacteria	100	Firmicutes	100	Clostridia	100	Clostridiales	100	Lachnospiraceae	100	Acetatifactor	70	gi|407186572|gb|JX509005.1|	1	403	331	733	100	100	AF234737	100	403	468	771	81.25	75.4342	0.00129433	16S rRNA 2.2
OTU_21	contaminant	TGGGGGATATTGCACAATGGAGGAAACTCTGATGCAGCGACGCCGCGTGAGGGAAGACGGTCTTCGGATTGTAAACCTCTGTCTTTGGGGAAGAAAATGACGGTACCCAAAGAGGAAGCTCCGGCTAACTACGTGCCAGCAGCCGCGGTAATACGTAGGGAGCGAGCGTTGTCCGGAATTACTGGGTGTAAAGGGAGCGTAGGCGGGCGAGAAAGTTGAATGTTAAATCTACCGGCTTAACTGGTAGCTGCGTTCAAAACTTCTTGTCTTGAGTGAAGTAGAGGCAGGCGGAATTCCTAGTGTAGCGGTGAAATGCGTAGATATTAGGAGGAACACCAGTGGCGAAGGCGGCCTGCTGGGCTTTAACTGACGCTGAGGCTCGAAAGCGTGGGGAGCAAA…	401	2	0	0	2	0	1	0	0	1	0	0	1	1	0	1	1	2	1	Bacteria	100	Firmicutes	100	Clostridia	100	Clostridiales	100	Ruminococcaceae	100	Anaerotruncus	100	gi|516552967|gb|KC919940.1|	1	401	315	715	100	100	AF234715	88	401	404	718	81.25	78.3042	0.000517732	16S rRNA 2.2
OTU_22	contaminant	TGGGGAATATTGCACAATGGAGGAAACTCTGATGCAGCGACGTCGCGTGAACGATGAAGGTCTTCGGATCGTAAAGTTCTGTCCTAGGGGAAGATAGTGACGGTACCTTAGGAGGAAGCCCCGGCTAACTACGTGCCAGCAGCCGCGGTAACACGTAGGGGGCGAGCGTTGTCCGGAATTACTGGGTGTAAAGGGTGCGTAGGCGGCCTTGCAAGTCAGATGTGAAAGATCATGGCTTAACTGTGGTAAGCATTTGAAACTGTAAGGCTTGAGTGCAGGAGAGGAGAGTGGAATTCCTAGTGTAGCGGTGAAATGCGTAGATATTAGGAAGAATATCAGTGGCGAAGGCGGCTCTCTAGACTGCAACTGACGCTGAGGCACGAAAGCGTGGGGAGCAAA…	401	1	0	1	0	0	0	0	0	0	1	0	0	2	2	1	0	0	0	Bacteria	100	Firmicutes	100	Clostridia	100	Clostridiales	100	Family_XI	100	Anaerosalibacter	100	gi|817631160|gb|KP212174.1|	1	401	19	419	100	100	AF234692	1	401	319	721	81.03	100	0.000452489	16S rRNA 2.2
OTU_23	contaminant	TGGGGAATATTGCACAATGGGGGAAACCCTGATGCAGCGACGCCGCGTGAGTGATGAAGTATTTCGGTATGTAAAGCTCTATCAGCAGGGAAGATAATGACGGTACCTGACTAAGAAGCTCCGGCTAAATACGTGCCAGCAGCCGCGGTAATACGTATGGAGCAAGCGTTATCCGGATTTACTGGGTGTAAAGGGAGCGCAGACGGCAGGGCAAGTCTGATGTGAAAGTCCGGGGCTCAACCCCGGGACTGCATTGGAAACTGTCCGGCTAGAGTGCAGGAGAGGTAAGTGGAATTCCTAGTGTAGCGGTGAAATGCGTAGATATTAGGAGGAACACCAGTGGCGAAGGCGGCTTACTGGACTGTAACTGACGTTGAGGCTCGAAAGCGTGGGGAGCAA…	402	1	1	0	1	1	0	0	0	0	1	0	0	4	2	0	0	0	0	Bacteria	100	Firmicutes	100	Clostridia	100	Clostridiales	100	Lachnospiraceae	100	Incertae_Sedis	85	gi|385766391|gb|JQ695573.1|	1	402	312	713	100	100	AF234743	3	401	355	753	80.45	99.2537	0.000904977	16S rRNA 2.2
OTU_24	contaminant	TGAGGAATATTGGTCAATGGGCGTAAGCCTGAACCAGCCAAGTCGCGTGAGGGATGAAGGATCTATGGTTCGTAAACCTCTTTTATAAGGGAATAAAGTGCGGGACGCGTCCCGCTTCGCATGTACCTTATGAATAAGGATCGGCTAACTCCGTGCCAGCAGCCGCGGTAATACGGAGGATCCGAGCGTTATCCGGATTTATTGGGTTTAAAGGGTGCGTAGGCGGCCTTTTAAGTCAGCGGTGAAAGTCTGTGGCTCAACCATAGAATTGCCGTTGAAACTGGGGGGCTTGAGTATGTTTGAGGCAGGCGGAATGCGTGGTGTAGCGGTGAAATGCATAGATATCACGCAGAACCCCGATTGCGAAGGCAGCCTGCCAAGCCATGACTGACGCTGATG…	422	2	1	1	1	2	1	1	2	0	2	1	1	3	1	0	2	0	0	Bacteria	100	Bacteroidetes	100	Bacteroidia	100	Bacteroidales	100	Porphyromonadaceae	100	Parabacteroides	100	gi|119436701|gb|EF096747.1|	1	422	353	774	99.53	100	AF234743	142	229	474	561	86.36	20.8531	0.0009298	16S rRNA 2.2
OTU_25	contaminant	TAGGGAATTTTCGGCAATGGGGGGAACCCTGACCGAGCAACGCCGCGTGAAGGAAGAAGGAATTCGTTCTGTAAACTTCTGTTATAAAGGAAGAAAGACGGATGGAGGAAATGACATCCGAGTGACGGTACTTTATGAGAAAGCCACGGCTAACTACGTGCCAGCAGCCGCGGTAATACGTAGGTGGCAAGCGTTATCCGGAATTATTGGGCGTAAAGAGGGAGCAGGCGGCAGCAAAGGTCTGTGGTGAAAGACTGAAGCTTAACTTCAGTAAGCCATAGAAACCGGGCAGCTAGAGTGCAGGAGAGGATCGTGGAATTCCATGTGTAGCGGTGAAATGCGTAGATATATGGAGGAACACCAGTGGCGAAGGCGACGATCTGGCCTGCAACTGACGCT…	426	1	2	1	1	1	1	0	0	1	2	1	2	1	0	2	0	5	1	Bacteria	100	Firmicutes	100	Erysipelotrichia	100	Erysipelotrichales	100	Erysipelotrichaceae	100	Incertae_Sedis	100	gi|415428103|emb|HE608091.1|	1	426	159	584	100	100	AF234715	3	49	319	365	80.85	11.0329	0.0012791	16S rRNA 2.2
OTU_26	contaminant	TGGGGAATCTTAGACAATGGGGGCAACCCTGATCTAGCCATGCCGCGTGAGTGATGAAGGCCTTAGGGTTGTAAAGCTCTTTCAGCTGGGAAGATAATGACGGTACCAGCAGAAGAAGCCCCGGCTAACTCCGTGCCAGCAGCCGCGGTAATACGGAGGGGGCTAGCGTTGTTCGGAATTACTGGGCGTAAAGCGCACGTAGGCGGACCAGAAAGTTGGGGGTGAAATCCCGGGGCTCAACCTCGGAACTGCCTTCAAAACTACTGGTCTGGAGTTCGAGAGAGGTGAGTGGAATTCCGAGTGTAGAGGTGAAATTCGTAGATATTCGGAGGAACACCAGTGGCGAAGGCGGCTCACTGGCTCGATACTGACGCTGAGGTGCGAAAGCGTGGGGAGCAA…	402	3	1	4	1	3	2	0	4	1	1	1	0	1	0	0	0	1	0	Bacteria	100	Proteobacteria	100	Alphaproteobacteria	100	Rhodobacterales	100	Rhodobacteraceae	100	Paracoccus	100	gi|643403730|gb|KF083444.1|	1	402	301	702	100	100	AF234715	1	402	317	718	95.27	100	0.000975134	16S rRNA 2.2
OTU_27	contaminant	TGAGGAATATTGGTCAATGGGCGAGAGCCTGAACCAGCCAAGTCGCGTGAGGGATGACTGCCCTATGGGTTGTAAACCTCTTTTGTATGGGGGGAATAAGCTTTACGAGTAGAGTGATGACAGTACCATACGAATAAGCATCGGCTAACTCCGTGCCAGCAGCCGCGGTAATACGGAGGATGCGAGCGTTATCCGGATTTATTGGGTTTAAAGGGTGCGTAGGCGGCATTATAAGTTAGTGGTAAAATATTGGGGCTTCACCTCACTACGCCATTAATACTGTAGAGCTAGAGAACAGACGAGGTAGGCGGAATAAGTTAAGTAGCGGTGAAATGCATAGATATAACTTAGAACACCGATAGCGAAGGCAGCTTACCAGACTGAGTCTGACGCTGATGC…	421	0	0	0	1	1	0	0	1	1	0	0	0	5	0	0	0	0	1	Bacteria	100	Bacteroidetes	100	Bacteroidia	100	Bacteroidales	100	Porphyromonadaceae	100	Odoribacter	100	gi|388838174|gb|JQ891440.1|	1	421	260	680	100	100	AF234743	134	227	466	559	86.17	22.3278	0.00113122	16S rRNA 2.2
OTU_28	contaminant	TGAGGAATATTGGTCAATGGACGAGAGTCTGAACCAGCCAAGTAGCGTGAAGGATGACTGCCCTATGGGTTGTAAACTTCTTTTATATGGGAATAAAATGTTCCACGTGTGGGATTTTGTATGTACCATATGAATAAGGATCGGCTAACTCCGTGCCAGCAGCCGCGGTAATACGGAGGATCCGAGCGTTATCCGGATTTATTGGGTTTAAAGGGAGCGTAGGTGGATTGTTAAGTCAGTTGTGAAAGTTTGCGGCTCAACCGTAAAATTGCAGTTGAAACTGGCAGTCTTGAGTACAGTAGAGGTGGGCGGAATTCGTGGTGTAGCGGTGAAATGCTTAGATATCACGAAGAACTCCGATTGCGAAGGCAGCTCACTGGACTGCAACTGACACTGAGG…	422	1	3	1	0	1	2	1	3	2	1	2	2	0	0	1	1	0	1	Bacteria	100	Bacteroidetes	100	Bacteroidia	100	Bacteroidales	100	Bacteroidaceae	100	Bacteroides	100	gi|388840737|gb|JQ894003.1|	1	422	343	764	100	100	AF234743	346	364	655	637	89.47	4.50237	0.00188324	16S rRNA 2.6
OTU_29	contaminant	TGGGGAATATTGCACAATGGGGGAAACCCTGATGCAGCAACGCCGCGTGAAGGAAGACGGTTTTCGGATTGTAAACTTCTTTTCTTAGTGAAGAAGCAAGTGACGGTAGCTAAGGAATAAGCATCGGCTAACTACGTGCCAGCAGCCGCGGTAATACGTAGGATGCGAGCGTTATCCGGAATTACTGGGTGTAAAGGGAGCGCAGGCGGGACTGCAAGTTGGATGTGAAATGCCGCAGCTTAACTGCGGAGCTGCATCCAAAACTGTAGTTCTTGAGTGGAGTAGAGGCAAGCGGAATTCCGAGTGTAGCGGTGAAATGCGTAGATATTCGGAGGAACACCAGTGGCGAAGGCGGCTTGCTGGGCTCTAACTGACGCTGAGGCTCGAAAGTGTGGGGAG…	405	1	0	3	0	3	2	1	4	0	0	2	1	1	1	0	0	1	0	Bacteria	100	Firmicutes	94	Clostridia	93	Clostridiales	92	Ruminococcaceae	85	Incertae_Sedis	78	gi|226354143|gb|FJ838082.1|	1	405	297	701	100	100	AF234737	1	82	345	426	81.71	20.2469	0.000731351	16S rRNA 2.2
OTU_30	contaminant	TGGGGGATATTGCACAATGGGGGGAACCCTGATGCAGCGACGCCGCGTGGGTGAAGAAGCGCCTCGGCGCGTAAAGCCCTGTCAGCAGGGAAGAAAATGACGGTACCTGAAGAAGAAGCCCCGGCTAACTACGTGCCAGCAGCCGCGGTAATACGTAGGGGGCAAGCGTTATCCGGATTTACTGGGTGTAAAGGGGGCGCAGACGGCGATGCAAGCCAGGAGTGAAAGCCCGGGGCCCAACCCCGGGACTGCTCTTGGAACTGCGTGGCTGGAGTGCAGGAGGGGCAGGCGGAATTCCTGGTGTAGCGGTGAAATGCGTAGATATCAGGAGGAACACCGGTGGCGAAGGCGGCCTGCTGGACTGCAACTGACGTTGAGGCCCGAAAGCGTGGGGAGCAA…	402	0	2	2	1	1	1	0	2	0	4	0	1	1	1	0	0	2	0	Bacteria	100	Firmicutes	100	Clostridia	100	Clostridiales	100	Lachnospiraceae	100	Blautia	70	gi|347302133|gb|HQ681735.1|	1	402	343	744	100	100	AF234737	97	402	466	771	82.03	76.1194	0.00125549	16S rRNA 2.3
OTU_31	contaminant	TGAGGAATATTGGTCAATGGACGAGAGTCTGAACCAGCCAAGTAGCGTGAAGGATGACTGCCCTATGGGTTGTAAACTTCTTTTATATGGGAATAAAACAGGGTATGCATACCCTCTTGTATGTACCATATGAATAAGGATCGGCTAACTCCGTGCCAGCAGCCGCGGTAATACGGAGGATCCGAGCGTTATCCGGATTTATTGGGTTTAAAGGGAGCGTAGGTGGATTGTTAAGTCAGTTGTGAAAGTTTGCGGCTCAACCGTAAAATTGCAGTTGAAACTGGCAGTCTTGAGTACAGTAGAGGTGGGCGGAATTCGTGGTGTAGCGGTGAAATGCTTAGATATCACGAAGAACTCCGATTGCGAAGGCAGCTCACTGGACTGCAACTGACACTGATG…	422	0	0	0	0	0	1	1	1	0	0	0	2	1	0	0	2	2	0	Bacteria	100	Bacteroidetes	100	Bacteroidia	100	Bacteroidales	100	Bacteroidaceae	100	Bacteroides	100	gi|373129476|gb|JQ084931.1|	1	422	357	778	100	100	AF234743	346	364	655	637	89.47	4.50237	0.0009298	16S rRNA 2.2
OTU_32	contaminant	TGGGGAATATTGCACAATGGGGGAAACCCTGATGCAGCGACGCCGCGTGAGTGAAGAAGTAATTCGTTACGTAAAGCTCTATCAGCAGGGAAGAAAATGACGGTACCTGAGTAAGAAGCCCCGGCTAACTACGTGCCAGCAGCCGCGGTAATACGTAGGGGGCAAGCGTTATCCGGATTTACTGGGTGTAAAGGGAGCGTAGACGGTGCGCCAAGTCTGGAGTGAAATGCCGCAGCTTAACTGCGGAACTGCTTTGGAAACTGGCGAACTAGAGTGCGGGAGGGGTAAGCGGAATTCCTAGTGTAGCGGTGAAATGCGTAGATATTAGGAGGAACACCGGTGGCGAAGGCGGCTTACTGGACCGTAACTGACGTTGAGGCTCGAAAGCGTGGGGAGCAA…	402	1	1	0	0	0	1	0	0	1	1	3	0	2	0	1	0	0	1	Bacteria	100	Firmicutes	100	Clostridia	100	Clostridiales	100	Lachnospiraceae	100	Blautia	99	gi|347302276|gb|HQ681878.1|	1	402	345	746	100	100	AF234737	97	402	466	771	80.58	76.1194	0.000811469	16S rRNA 2.2
OTU_33	contaminant	TGAGGAATATTGGTCAATGGGCGCGAGCCTGAACCAGCCAAGTCGCGTGAGGGAGGACGGCCCTACGGGTTGTAAACCTCTTTTGCCGGGGAGCAACGGGCGCCACGTGTGGCGCCACTGAGAGTACCCGGAGAAAAAGCATCGGCTAACTCCGTGCCAGCAGCCGCGGTAATACGGAGGATGCGAGCGTTATCCGGATTTATTGGGTTTAAAGGGTGCGTAGGCGGATCGTTAAGTCAGTGGTCAAATTGAGGGGCTCAACCCCTTCCCGCCATTGAAACTGGCGCTCTTGAGTGGAAGAGAAGTATGCGGAATGCGTGGTGTAGCGGTGAAATGCATAGATATCACGCAGAACCCCGATTGCGAAGGCAGCATGCCGGCTTCCTACTGACGCTGAAG…	422	4	2	3	1	1	2	2	4	1	1	0	3	3	3	1	0	2	0	Bacteria	100	Bacteroidetes	100	Bacteroidia	100	Bacteroidales	100	S24-7	100	unclassified	NA	gi|226354305|gb|FJ838244.1|	1	422	309	730	100	100	AF234743	143	227	474	558	87.06	20.1422	0.00125549	16S rRNA 2.5
OTU_34	contaminant	TGGGGAATATTGGACAATGGGGGCAACCCTGATCCAGCCATGCCGCGTGTGTGAAGAAGGCCTTTTGGTTGTAAAGCACTTTAAGCAGGGAGGAGAGGCTAATGGTTAATACCCATTAGATTAGACGTTACCTGCAGAATAAGCACCGGCTAACTCTGTGCCAGCAGCCGCGGTAATACAGAGGGTGCGAGCGTTAATCGGAATTACTGGGCGTAAAGCGAGTGTAGGTGGCTCATTAAGTCACATGTGAAATCCCCGGGCTTAACCTGGGAACTGCATGTGATACTGGTGGTGCTAGAATATGTGAGAGGGAAGTAGAATTCCAGGTGTAGCGGTGAAATGCGTAGAGATCTGGAGGAATACCGATGGCGAAGGCAGCTTCCTGGCATAATATTGACA…	428	1	1	0	1	0	0	1	0	0	1	1	0	0	0	2	0	3	0	Bacteria	100	Proteobacteria	100	Gammaproteobacteria	100	Pseudomonadales	100	Moraxellaceae	100	Enhydrobacter	100	gi|820947167|emb|LN830913.1|	1	428	282	709	100	100	AF234737	1	428	345	771	81.06	100	0.00076746	16S rRNA 2.2
OTU_35	contaminant	TGGGGGATATTGCACAATGGGGGGAACCCTGATGCAGCGACGCCGCGTGGGTGAAGGAGCGTTTCGGCGCGTAAAGCCCTATCGGCAGGGAAGAAGATGACGGTACCTGACCAAGAAGCCCCGGCTAACTACGTGCCAGCAGCCGCGGTAATACGTAGGGGGCAAGCGTTATCCGGATTTACTGGGTGTAAAGGGGGCGCAGACGGCAATGCAAGCCAGGAGTGAAAGCCCGGGGCCCAACCCCGGGACTGCTCTTGGAACTGCATGGCTGGAGTACAGGAGGGGCAGGCGGAATTCCTAGTGTAGCGGTGAAATGCGTAGATATTAGGAGGAACACCGGTGGCGAAGGCGGCCTGCTGGACTGTGACTGACGTTGAGGCCCGAAGGCGTGGGGAGCAA…	402	1	1	2	1	0	0	0	0	0	1	1	2	4	0	0	0	3	3	Bacteria	100	Firmicutes	100	Clostridia	100	Clostridiales	100	Lachnospiraceae	100	Blautia	75	gi|388556345|dbj|AB702827.1|	1	402	366	767	100	100	AF234737	96	402	465	771	82.14	76.3682	0.000904977	16S rRNA 2.2
OTU_36	contaminant	TGGGGAATATTGGACAATGGGCGCAAGCCTGATCCAGCCATGCCGCGTGAGTGATGAAGGCCTTAGGGTTGTAAAGCTCTTTTAGCAGGGAAGATAATGACTGTACCTGCAGAATAAGCTCCGGCTAACTTCGTGCCAGCAGCCGCGGTAATACGAAGGGAGCTAGCGTTGTTCGGAATCACTGGGCGTAAAGCGCACGTAGGCGGATTTGTTAGTGAGGGGTGAAATCCCGGGGCTCAACCTCGGAACTGCCTTTCATACTGCAGATCTCGAGTCCGATAGAGGTGGGTGGAATTCCTAGTGTAGAGGTGAAATTCGTAGATATTAGGAAGAACACCGGTGGCGAAGGCGGCCCACTGGATCGGTACTGACGCTGAGGTGCGAAAGCGTGGGGAGCAA…	402	1	0	0	0	0	0	0	0	0	0	1	1	0	0	0	0	1	1	Bacteria	100	Proteobacteria	100	Alphaproteobacteria	100	Rhizobiales	100	Hyphomicrobiaceae	100	Hyphomicrobium	100	gi|653316728|gb|KJ615148.1|	1	402	243	644	100	100	AF234715	1	402	317	718	88.09	100	0.00027049	16S rRNA 2.1
OTU_37	contaminant	TGGGGAATTTTGCGCAATGGGGGAAACCCTGACGCAGCAACGCCGCGTGCGGGACGAAGGCCCTCGGGTTGTAAACCGCTTTCAGCAGGGAAGATCCAAGACGGTACCTGCAGAAGAAGCTCCGGCTAACTACGTGCCAGCAGCCGCGGTAATACGTAGGGGGCGAGCGTTATCCGGATTCATTGGGCGTAAAGCGCGCGTAGGCGGCCGCCTAAGCGGGACCTCTAACCCCGGGGCTCAACCCCGGGCCGGGTCCCGGACTGGGCGGCTCGAGTGCGGTAGAGGAGAGCGGAATTCCCGGTGTAGCGGTGGAATGCGCAGATATCGGGAAGAACACCGATGGCGAAGGCAGCTCTCTGGGCCGTCACTGACGCTGAGGCGCGAAAGCTGGGGGAGCGA…	402	1	1	1	0	0	1	0	0	0	1	2	1	2	0	2	1	1	0	Bacteria	100	Actinobacteria	100	Coriobacteriia	100	Coriobacteriales	100	Coriobacteriaceae	100	Enterorhabdus	94	gi|415445078|emb|HE607804.1|	1	402	113	514	100	100	AF234737	1	94	345	438	82.98	23.3831	0.000627746	16S rRNA 2.2
OTU_38	contaminant	TGGGGAATATTGCACAATGGGGGAAACCCTGATGCAGCAACGCCGCGTGAGTGAAGAAGTATTTCGATATGTAAAGCTCTATCAGCAGGGAAGAAGATGACGGTACCTGAGTAAGAAGCCCCGGCTAACTACGTGCCAGCAGCCGCGGTAATACGTAGGGGGCAAGCGTTATCCGGATTTACTGGGTGTAAAGGGAGCGTAGACGGCATAGCAAGTCTGAAGTGAAAGCCCAAGGCTCAACCATGGGACTGCTTTGGAAACTGTTAAGCTAGAGTGCTGGAGAGGTAAGCGGAATTCCTAGTGTAGCGGTGAAATGCGTAGATATTAGGAAGAACACCAGTGGCGAAGGCGGCTTACTGGACAGTAACTGACGTTGAGGCTCGAAAGCGTGGGGAGCAA…	402	0	1	1	0	0	0	0	1	2	1	0	0	0	0	0	0	0	0	Bacteria	100	Firmicutes	100	Clostridia	100	Clostridiales	100	Lachnospiraceae	100	Incertae_Sedis	54	gi|516551144|gb|KC919191.1|	1	402	309	710	100	100	AF234692	1	402	319	721	81.13	100	0.000627746	16S rRNA 2.2
OTU_39	contaminant	TGGGGAATATTGGACAATGGACCAAAAGTCTGATCCAGCAATTCTGTGTGCACGATGAAGGTCTTCGGATTGTAAAGTGCTTTCAGGTGGGAAGAAGAAAGTGACGGTACCACCAGAAGAAGCGACGGCTAAATACGTGCCAGCAGCCGCGGTAATACGTATGTCGCAAGCGTTATCCGGAATTATTGGGCGTAAAGCGAGTCTAGGCGGCTTGTTAAGTCAGATGTGAAAATGCGGGGCTCAACTCCGTATTGCGTTTGAAACTGGCAGGCTAGAGTACTGGAGAGGTGGGCGGAACTACAAGTGTAGAGGTGAAATTCGTAGATATTTGTAGGAATGCCGATAGTGAAGACAGCTCACTGGACAGATACTGACGCTAAAGCTCGAAAGCGTGGGGAG…	405	0	1	0	0	0	1	0	0	0	0	0	0	0	2	0	0	0	0	Bacteria	100	Fusobacteria	100	Fusobacteriia	100	Fusobacteriales	100	Fusobacteriaceae	100	Psychrilyobacter	100	gi|570553033|gb|KF798602.1|	1	405	346	750	100	100	AF234743	3	41	355	392	82.05	9.62963	0.000627746	16S rRNA 2.2
OTU_40	contaminant	TGGGGAATATTGGGCAATGGAGGAAACTCTGACCCAGCAACGCCGCGTGAATGATGAAGGTCTTCGGATTGTAAAGTTCTTTTCTAAGGGAAGAAGAAAGTGACGGTACCTTAGGAATAAGCCTCGGCTAACTACGTGCCAGCAGCCGCGGTAATACGTAGGAGGCAAGCGTTATCCGGAATGACTGGGCGTAAAGGGTGCGTAGGTGGTTTGACAAGTTGGTAGCGTAACTCCGAGGCTTAACCTCGGCACTACTACCAAAACTGTTGGACTCGAGTGCAGGAGGGGCAAATGGAATTCCTAGTGTAGCGGTGGAATGCGTAGATATTAGGAGGAACACCAGTGGCGAAGGCGATTTGCTGGACTGTAACTGACACTGAGGCACGAAAGCGTGGGGAG…	405	0	0	0	0	0	0	1	2	0	1	0	0	0	0	0	0	2	0	Bacteria	100	Firmicutes	100	Clostridia	100	Clostridiales	100	vadinBB60	100	unclassified	NA	gi|516551141|gb|KC919190.1|	1	405	258	662	100	100	AF234749	119	206	460	547	85.39	21.7284	0.00051164	16S rRNA 2.2
OTU_41	contaminant	TGGGGGATATTGGACAATGGGGGGAACCCTGATCCAGCGACGCCGCGTGAGTGAAGAAGTATTTCGGTATGTAAAGCTCTATCAGCAGGGAAGAAAAGAATGACGGTACCTGAATAAGAAGCCCCGGCTAACTACGTGCCAGCAGCCGCGGTAATACGTAGGGGGCAAGCGTTATCCGGATTTACTGGGTGTAAAGGGAGCGCAGACGGCAATGCAAGCCTGGAGTGAAAGGCGGGGGCCCAACCCCCGGACTGCTCTGGGAACTGTATAGCTAGAGTGCAGGAGAGGCAAGTGGAATTCCTAGTGTAGCGGTGAAATGCGTAGATATTAGGAGGAACACCAGTGGCGAAGGCGGCTTGCTGGACTGTAACTGACGTTGAGGCTCGAAAGCGTGGGGAG…	405	1	0	1	1	0	1	0	0	1	0	0	0	0	0	2	0	2	0	Bacteria	100	Firmicutes	100	Clostridia	100	Clostridiales	100	Lachnospiraceae	100	Blautia	93	gi|407186628|gb|JX509061.1|	1	405	340	744	100	100	AF234737	100	405	466	771	81.17	75.5556	0.00051164	16S rRNA 2.2
OTU_42	contaminant	TGGGGAATATTGGGCAATGGGCGCAAGCCTGACCCAGCAACGCCGCGTGAAGGAAGAAGGCTTTCGGGTTGTAAACTTCTTTTATCAGGGACGAAGCAAGTGACGGTACCTGATGAATAAGCCACGGCTAACTACGTGCCAGCAGCCGCGGTAATACGTAGGTGGCAAGCGTTATCCGGATTTACTGGGTGTAAAGGGCGTGTAGGCGGGAGTGCAAGTCAGATGTGAAAACTATGGGCTCAACCCATAGCCTGCATTTGAAACTGTACTTCTTGAGTGCTGGAGAGGCAATCGGAATTCCGTGTGTAGCGGTGAAATGCGTAGATATACGGAGGAACACCAGTGGCGAAGGCGGATTGCTGGACAGTAACTGACGCTGAGGCGCGAAAGCGTGGGGAG…	405	0	0	3	0	0	0	1	0	0	0	0	0	0	0	0	0	0	0	Bacteria	100	Firmicutes	100	Clostridia	100	Clostridiales	100	Ruminococcaceae	100	Intestinimonas	59	gi|516550172|gb|KC918925.1|	1	405	310	714	100	100	AF234737	1	82	345	426	86.59	20.2469	0.000731351	16S rRNA 2.2
OTU_43	contaminant	TAGGGAATTTTCGTCAATGGGCGCAAGCCTGAACGAGCAATGCCGCGTGAACGAGGAAGGTCTTCGGATCGTAAAGTTCTGTTGACGGGGAAAAAAGACCGGGAAAGGAAATGATCCCGGAGGAGATATTACCCGTCGAGGAAGTCACGGCTAACTACGTGCCAGCAGCCGCGGTAATACGTAGGTGGCGAGCGTTATCCGGAATGATTGGGCGTAAAGGGTGCGTAGGCGGTCGATTAAGTCTGGAGTGAAAGGTACCGGCTCAACCGGTATAGGCTCCGGAAACTGATGGACTGGAGTACAGGAGAGGGTGGCGGAACTCCATGTGTAGCGGTAAAATGCGTAGATATATGGAAGAACACCGGTGGCGAAGGCGGCCGCCCGGACTGTAACTGACGC…	427	1	0	2	1	0	1	0	0	1	1	0	2	1	0	0	0	0	0	Bacteria	100	Firmicutes	100	Erysipelotrichia	100	Erysipelotrichales	100	Erysipelotrichaceae	100	Allobaculum	100	gi|169126527|gb|EU503590.1|	1	427	345	770	93.5	100	AF234692	3	80	321	398	86.25	18.267	0.000487567	16S rRNA 2.2
OTU_44	contaminant	TGGGGAATATTGGACAATGGGGGCAACCCTGATCCAGCAATGCCGCGTGGGTGATGAAGGCCTTCGGGTTGTAAAGCCCTTTCGGCGGGGAAGATGATGACGGTACCCGCAGAAGAAGCCCCGGCTAACTTCGTGCCAGCAGCCGCGGTAATACGAAGGGGGCTAGCGTTGTTCGGAATTACTGGGCGTAAAGGGCGCGTAGGCTGTGCTGTAAGTCAGGCGTGAAAGGCCCGGGCTCAACCTGGGAACTGCGCATGATACTGCGGCGCTTGAAGGCGGGAGAGGATGGCGGAATTCCCAGTGTAGAGGTGAAATTCGTAGATATTGGGAAGAACACCGGTGGCGAAGGCGGCCATCTGGCCCGCAATTGACGCTGAGGCGCGAAAGCGTGGGGAGCAA…	402	0	0	0	0	1	0	1	0	1	0	1	1	0	0	0	0	0	1	Bacteria	100	Proteobacteria	100	Alphaproteobacteria	100	Rhodospirillales	100	JG37-AG-20	100	unclassified	NA	gi|525468810|gb|KF384346.1|	1	402	244	645	99.5	100	AF234715	1	402	317	718	85.26	100	0.00027049	16S rRNA 2.2
OTU_45	contaminant	TGAGGAATTTTGCGCAATGGGGGAAACCCTGACGCAGCAACGCCGCGTGGGTGAAGAAGGCTTTCGGGTCGTAAAGCCCTGTCAGGTGGGAAGAACCGTTTCGATACTAATAATGTCGAAGCCTGACGGTACCACCAGAGGAAGCACCGGCCAACTCCGTGCCAGCAGCCGCGGTAATACGGAGGGTGCAAGCGTTGTTCGGAATTATTGGGCGTAAAGAGCGTGTAGGCGGTTCGGTAAGTCAGATGTGAAAGCCCTGGGCTCAACCCAGGAAGTGCATTTGAAACTACCAGACTTGAGTACGGGAGAGGAGGGGGGAATTCCCGGTGTAGAGGTGAAATTCGTAGATATCGGGAGGAATACCAGTGGCGAAGGCGCCCCTCTGGACCGATACTGACG…	428	0	0	1	1	0	0	0	0	1	2	0	0	0	0	0	0	0	0	Bacteria	100	Proteobacteria	100	Deltaproteobacteria	100	Syntrophobacterales	95	Syntrophobacteraceae	95	unclassified	NA	gi|731167501|dbj|AB806665.1|	1	428	347	774	100	100	AF234715	124	428	414	718	84.92	71.2617	0.000535475	16S rRNA 2.2
OTU_46	contaminant	TGAGGAATATTGGGCAATGGAGGCAACTCTGACCCAGCCATGCCGCGTGAGTGAAGAAGGTTTTCGGATTGTAAAGCTCTTTCGGATGTGACGATGATGACGGTAGCATCTAAAGAAGCCCCGGCTAACTTCGTGCCAGCAGCCGCGGTAATACGAAGGGGGCAAGCGTTGTTCGGAATTACTGGGCGTAAAGGGAGTGTAGGCGGTTTAGTAAGATAGTGGTGAAATCCCAGGGCTTAACTTTGGAATTGCCATTATAACTATTAGACTAGAATTACAGAGAGGATAGTGGAATACCCAGTGTAGAGGTGAAATTCGTAGATATTGGGTAGAACACCAGTGGCGAAGGCGACTATCTGGCTGTACATTGACGCTGAGGCTCGAAAGCATGGGGATCAA…	402	1	2	0	0	0	0	0	0	0	0	2	0	0	1	0	0	0	0	Bacteria	100	Proteobacteria	100	Alphaproteobacteria	100	Rhodospirillales	100	Rhodospirillaceae	100	Thalassospira	99	gi|323300327|gb|JF260097.1|	1	402	151	552	100	100	AF234692	4	402	322	721	82.79	99.2537	0.00125549	16S rRNA 2.3
OTU_47	contaminant	TGGGGAATATTGCGCAATGGGCGAAAGCCTGACGCAGCAACGCCGCGTGGGGGATGAATGCCTTCGGGTTGTAAACCCCTTTCAGCAGGGACGAAGCGAAAGTGACGGTACCTGCAGAAGAAGCGCCGGCTAACTACGTGCCAGCAGCCGCGGTAATACGTAGGGCGCGAGCGTTGTCCGGAATTATTGGGCGTAAAGAGCTCGTAGGTGGTCTGCTGCGTCCGCTGTGAAAACCTAGGGCTTAACCCTGGGCCTGCAGTGGATACGGGCAGACTAGAGGTAGGTAGGGGAGAATGGAATTCCCGGTGTAGCGGTGAAATGCGCAGATATCGGGAGGAACACCGGTGGCGAAGGCGGTTCTCTGGGCCTTACCTGACACTGAGGAGCGAAAGCGTGGGG…	407	0	0	0	0	1	0	0	0	1	0	1	2	0	1	0	1	0	1	Bacteria	100	Actinobacteria	100	Actinobacteria	100	Frankiales	100	Acidothermaceae	100	Acidothermus	100	gi|328751071|gb|GU270670.2|	1	407	326	732	100	100	AF234737	379	400	173	192	86.36	5.40541	0.0004649	16S rRNA 2.2
OTU_48	contaminant	TGGGGAATATTGGACAATGGGCGCAAGCCTGATCCAGCCATGCCGCGTGAGTGATGAAGGCCTTAGGGTTGTAAAGCTCTTTTGTCCGGGACGATAATGACGGTACCGGAAGAATAAGCCCCGGCTAACTTCGTGCCAGCAGCCGCGGTAATACGAAGGGGGCTAGCGTTGCTCGGAATCACTGGGCGTAAAGGGCGCGTAGGCGGCCGATTAAGTCGGGGGTGAAAGCCTGTGGCTCAACCACAGAATTGCCTTCGATACTGGTTGGCTTGAGACCGGAAGAGGACAGCGGAACTGCGAGTGTAGAGGTGAAATTCGTAGATATTCGCAAGAACACCAGTGGCGAAGGCGGCTGTCTGGTCCGGTTCTGACGCTGAGGCGCGAAAGCGTGGGGAGCAA…	402	0	0	1	0	0	0	1	1	0	1	0	0	0	1	0	1	0	0	Bacteria	100	Proteobacteria	100	Alphaproteobacteria	100	Rhizobiales	100	Methylobacteriaceae	100	Methylobacterium	100	gi|822624708|gb|KP398541.1|	1	402	256	657	100	100	AF234692	1	402	319	721	83.95	100	0.0004649	16S rRNA 2.2
OTU_49	contaminant	TGGGGAATATTGCACAATGGGGGAAACCCTGATGCAGCGACGCCGCGTGAGTGAAGAAGTATTTCGGTATGTAAAGCTCTATCAGCAGGGAAGAAATAAAGTCCTTCGGACTTTGGACGGTACCTGACTAAGAAGCCCCGGCTAACTACGTGCCAGCAGCCGCGGTAATACGTAGGGGGCAAGCGTTATCCGGATTTACTGGGTGTAAAGGGAGCGTAGACGGCAGCGCAAGTCTGGAGTGAAATCCCATGGCTTAACCATGGAACTGCTTTGGAAACTGTGCAGCTAGAGTGCAGGAGAGGTAAGCGGAATTCCTAGTGTAGCGGTGAAATGCGTAGATATTAGGAGGAACACCAGTGGCGAAGGCGGCTTACTGGACTGTAACTGACGTTGAGGCTC…	419	0	0	0	0	1	0	0	1	0	0	0	1	0	1	0	0	0	0	Bacteria	100	Firmicutes	100	Clostridia	100	Clostridiales	100	Lachnospiraceae	100	Blautia	99	gi|323283197|gb|JF242967.1|	1	419	212	630	100	100	AF234715	116	419	415	718	83.06	72.5537	0.000228102	16S rRNA 2.2
OTU_50	contaminant	TGGGGAATATTGCACAATGGGGGAAACCCTGATGCAGCAACGCCGCGTGAGTGAAGAAGTATTTCGGTATGTAAAGCTCTATCAGCAGGGAAGAAGATGACGGTACCTGAATAAGAAGCCCCGGCTAACTACGTGCCAGCAGCCGCGGTAATACGTAGGGGGCAAGCGTTATCCGGATTTACTGGGTGTAAAGGGAGCGCAGACGGCAGTGCAAGTCTGGAGTGAAAGCCCGGGGCCCAACCCCGGAACTGCTCTGGAAACTGTGCGGCTAGAGTACTGGAGGGGCAGGCGGAATTCCTAGTGTAGCGGTGAAATGCGTAGATATTAGGAGGAACACCAGTGGCGAAGGCGGCCTGCTGGACAGTAACTGACGTTGAGGCTCGAAAGCGTGGGGAGCAA…	402	0	0	0	0	0	0	0	2	0	0	0	0	1	1	1	0	0	0	Bacteria	100	Firmicutes	100	Clostridia	100	Clostridiales	100	Lachnospiraceae	100	Incertae_Sedis	45	gi|415447266|emb|HE607614.1|	1	402	151	552	100	100	AF234737	96	402	465	771	81.55	76.3682	0.000263296	16S rRNA 2.6
OTU_51	contaminant	TGGGGAATCTTCCGCAATGGGCGAAAGCCTGACGGAGCAATGCCGCGTGAGTGAAGAAGGCCTTCGGGTTGTAAAACTCTGTCCTTATCGAAGAGAGGTAGGTATGTGAATAATGTACCTATAGGACGGTAGATAAGGAGGAAGCCCCGGCTAACTACGTGCCAGCAGCCGCGGTAATACGTAGGGGGCGAGCGTTGTCCGGAATCACTGGGCGTAAAGGGCGCGTAGGCGGTTTAATAAGTCAGTGGTGAAAACTGAGGGCTCAACCCTCAGCCTGCCACTGATACTGTTAGACTTGAGTATGGAAGAGGAGAATGGAATTCCTAGTGTAGCGGTGAAATGCGTAGATATTAGGAGGAACACCAGTGGCGAAGGCGATTCTCTGGGCCAAGACTGACG…	428	0	1	0	0	0	0	0	0	0	0	1	0	0	1	0	0	1	1	Bacteria	99	Firmicutes	90	Clostridia	90	Clostridiales	76	Peptococcaceae	71	Peptococcus	56	gi|516553099|gb|KC920009.1|	1	428	300	727	100	100	AF234715	141	428	431	718	83.85	67.2897	0.000627746	16S rRNA 2.2
OTU_52	contaminant	TGGGGAATCTTAGACAATGGGGGAAACCCTGATCTAGCCATGCCGCGTGGACGGTGAAGGCCCTAGGGTTGTAAAGTCCTTTCAGCTGGGAAGATAATGACGGTACCAGCAGAAGAAGCCCCGGCTAATTCCGTGCCAGCAGCCGCGGTAATACGGAAGGTCCGGGCGTTATCCGGATTTATTGGGTTTAAAGGGAGCGTAGGCCGGGTTTTAAGCGTGCCGTGAAATGTCGGGGCTCAACCTTGACACTGCGGCGCGAACTGGAGTCCTTGAGTGCGCGGAACGTATGCGGAATTCGTGGTGTAGCGGTGAAATGCTTAGATATCACGAAGAACCCCGATTGCGAAGGCAGCATACGGCAGCGCTACTGACGCTGAAGCTCGAAGGCGCGGGTATCGA…	402	0	0	0	0	1	1	0	0	0	0	0	0	0	0	0	0	0	0	Bacteria	98	Proteobacteria	48	Alphaproteobacteria	48	Rhodobacterales	48	Rhodobacteraceae	48	Roseicitreum	13	gi|388839475|gb|JQ892741.1|	102	402	248	548	98.01	74.8756	AF234715	1	393	317	709	80.05	97.7612	0.000244499	16S rRNA 2.2
OTU_53	contaminant	TGGGGGATATTGCACAATGGGGGAAACCCTGATGCAGCGACGCCGCGTGTAGGAAGACGGTCCTCTGGATTGTAAACTACTGTCCCCAGGGACGAAGATGACGGTACCTGGGGAGGAAGCTCCGGCTAACTACGTGCCAGCAGCCGCGGTAATACGTAGGGAGCGAGCGTTGTCCGGAATTACTGGGTGTAAAGGGAGCGTAGGCGGGGATGCAAGTTGGGTGTTAAATCTACCGGCTCAACTGGTAGTCGCACTCAAAACTGCAGCTCTTGAGTGAAGTAGAGGCAGGCGGAATTCCTAGTGTAGCGGTGAAATGCGTAGATATTAGGAGGAACACCAGTGGCGAAGGCGGCCTGCTGGGCTTTTACTGACGCTGAGGCTCGAAAGTGTGGGGAGCAA…	402	0	0	0	0	0	0	0	0	0	0	0	0	1	0	0	1	1	0	Bacteria	100	Firmicutes	100	Clostridia	100	Clostridiales	100	Ruminococcaceae	100	Anaerotruncus	100	gi|516552732|gb|KC919806.1|	1	402	308	709	100	100	AF234743	117	401	468	753	80.69	70.8955	0.0004649	16S rRNA 2.2
OTU_54	contaminant	TGAGGAATATTGGTCAATGGGAGGAATCCTGAACCAGCCATGCCGCGTGCAGGACGACGGCTCTACGAGTTGTAAACTGCTTTTGTACCGGGGTAAAATGCCTTACGAGTAGGGTTTTGAAAGTACGGTACGAATAAGGATCGGCTAACTCCGTGCCAGCAGCCGCGGTAATACGGAGGATCCGAGCGTTATCCGGATTCATTGGGTTTAAAGGGTGCGTAGGTTGTTTTATAAGTTAGCGGTGAAATACCGATGCTCAACATCGGGGCTGCCGCTGATACTGTAGGACTAGAGATCGGATGCAGCAGGCGGAATGTGTAGTGTAGCGGTGAAATGCATAGATATTACACAGAACACCGATTGCGAAGGCAGCTTGCTAGGCCGGATCTGACACTGATG…	422	0	0	0	0	0	0	0	0	0	0	0	1	1	0	0	0	0	0	Bacteria	100	Bacteroidetes	100	Bacteroidia	100	Bacteroidales	100	Rikenellaceae	100	Rikenella	100	gi|323292343|gb|JF252113.1|	1	422	129	550	100	100	AF234749	136	223	460	547	82.95	20.8531	0.000226244	16S rRNA 2.2
OTU_55	contaminant	TAGGGAATCTTCCACAATGGACGCAAGTCTGATGGAGCAACGCCGCGTGAGTGAAGAAGGGTTTCGGCTCGTAAAGCTCTGTTGGTAGTGAAGAAAGATAGAGGTAGTAACTGGCCTTTATTTGACGGTAATTACCTAGAAAGTCACGGCTAACTACGTGCCAGCAGCCGCGGTAATACGTAGGTGGCAAGCGTTGTCCGGATTTATTGGGCGTAAAGCGAGTGCAGGCGGTTCAATAAGTCTGATGTGAAAGCCTTCGGCTCAACCGGAGAATTGCATCAGAAACTGTTGAACTTGAGTGCAGAAGAGGAGAGTGGAACTCCATGTGTAGCGGTGAAATGCGTAGATATATGGAAGAACACCAGTGGCGAAGGCGGCTCTCTGGTCTGCAACTGACGC…	427	0	0	0	0	0	2	1	0	1	0	0	0	1	0	0	0	0	1	Bacteria	100	Firmicutes	100	Bacilli	100	Lactobacillales	100	Lactobacillaceae	100	Lactobacillus	100	gi|695093931|gb|GQ225232.1|	1	427	267	693	99.77	100	AF234749	5	60	327	382	87.5	13.1148	0.000488998	16S rRNA 2.3
OTU_56	contaminant	TGGGGAATCTTGGACAATGGGCGCAAGCCTGATCCAGCCATGCCGCGTGAGTGAAGAAGGTCTTCGGATTGTAAAGCTCTTTTGCCAGGGACGATAATGACGGTACCTGGAGAATAAGCCCCGGCAAACTTCGTGCCAGCAGCCGCGGTAATACGAAGGGGGCTAGCGTTGTTCGGAATTACTGGGCGTAAAGCGCACGTAGGCGGGTCGTTAAGTCAGGGGTGAAATCCCGGAGCTCAACTCCGGAACTGCCTTTGATACTGGCGATCTAGAGATCGGAAGAGGTGAGTGGAATTCCCAGTGTAGAGGTGAAATTCGTAGATATTGGGAAGAACACCAGTGGCGAAGGCGGCTCACTGGTCCGATACTGACGCTGAGGTGCGAAAGCGTGGGGAGCAA…	402	0	1	0	0	0	0	0	1	0	0	0	0	0	0	0	0	0	0	Bacteria	100	Proteobacteria	100	Alphaproteobacteria	100	Rhizobiales	100	MNG7	100	unclassified	NA	gi|675294147|dbj|AB929700.1|	1	402	18	419	100	100	AF234692	1	402	319	721	87.16	100	0.000627746	16S rRNA 2.5
OTU_57	contaminant	TGGGGAATCTTAGACAATGGGGGAAACCCTGATCTAGCCATGCCGCGTGATCGATGAAGGCCTTAGGGTTGTAAAGATCTTTCAGTGGGGAAGATAATGACGGTACCCACAGAAGAAGCCCCGGCTAACTCCGTGCCAGCAGCCGCGGTAATACGGAGGGGGCTAGCGTTGTTCGGAATTACTGGGCGTAAAGCGCACGTAGGCGGACCGGAAAGTCAGAGGTGAAATCCCAGGGCTCAACCTTGGAACTGCCTTTGAAACTCCTGGTCTTGAGGTCGAGAGAGGTGAGTGGAATTCCGAGTGTAGAGGTGAAATTCGTAGATATTCGGAGGAACACCAGTGGCGAAGGCGGCTCACTGGCTCGATACTGACGCTGAGGTGCGAAAGCGTGGGGAGCAA…	402	2	0	0	0	0	1	0	1	1	0	0	0	0	0	0	0	0	0	Bacteria	100	Proteobacteria	100	Alphaproteobacteria	100	Rhodobacterales	100	Rhodobacteraceae	100	Rhodobacter	22	gi|685431371|gb|KM008412.1|	1	402	228	629	100	100	AF234715	1	402	317	718	93.53	100	0.000438693	16S rRNA 2.5
OTU_58	contaminant	TGAGGAATATTGGTCAATGGGCGGGAGCCTGAACCAGCCAAGTCGCGTGAGGGAAGACGGTCCTATGGATTGTAAACCTCTTTAGGCGGGGAGCAATGCCGGGCACGCGTGCCCGGAGGGAGAGTACCCGCAGAATAAGCATCGGCTAACTCCGTGCCAGCAGCCGCGGTAATACGGAGGATGCGAGCGTTATCCGGATTTATTGGGTTTAAAGGGTGCGTAGGCGGATTTTTAAGTCAGCGGTAAAATGTCCGGGCTCAACCCGGGCCGGCCGTTGAAACTGGGGATCTTGAGTGGGCGAGAAGTATGCGGAATGCGTGGTGTAGCGGTGAAATGCATAGATATCACGCAGAACTCCGATTGCGAAGGCAGCATACCGGCGCCCGACTGACGCTGAGG…	422	2	0	0	0	0	0	0	0	0	0	0	1	0	0	0	0	1	1	Bacteria	100	Bacteroidetes	100	Bacteroidia	100	Bacteroidales	100	S24-7	100	unclassified	NA	gi|415446077|emb|HE607476.1|	1	422	73	494	100	100	AF234743	4	54	356	406	84.31	12.0853	0.000438693	16S rRNA 2.2
OTU_59	putative chimera	TGGGGAATTTTGCGCAATGGGGGCAACCCTGACGCAGCGACGCCGCGTGAGTGATGAAGGCCTTCGGGTTGTAAAGCTCTGTCTAGGGGGAAGATAGTGACGGTACCCCTGGAGGAAGCCCCGGCTAACTACGTGCCAGCAGCCGCGGTAAGACGTAGGGGGCGAGCGTTGTCCGGAATTACTGGGCGTAAAGGGCGTGTAGGCGGCCTTTCAAGTCAGCTGTGAAATTCCCCGGCTCAACTGGGGGTCTGCAGTTGAAACTGTTTGGCTTGAGTGCAGGAGAGGAGGGTGGAATTCCCGGTGTAGCGGTGAAATGCGTAGATATCGGGAGGAACACCGGTGGCGAAGGCGGCCTTCTGGCCTGTAACTGACGCTGAGGCGCGAAAGCTAGGGGAGCAA…	402	0	0	0	0	0	0	1	0	1	0	0	0	0	0	1	0	0	0	Bacteria	100	Firmicutes	100	Clostridia	100	Clostridiales	99	Syntrophomonadaceae	99	Candidatus_Contubernalis	98	gi|61105702|gb|AY940551.1|	1	399	319	717	100	99.2537	AF234692	1	402	319	721	80.4	100	0.000205973	16S rRNA 2.2
OTU_60	contaminant	TGGGGAATCTTGCACAATGGGGGAAACCCTGATGCAGCGACGCCGCGTGAGCGATGAAGCCCTTCGGGGTGTAAAGCTCTTTCGGCAGGGACGATTATGACGGTACCTGCAGAAGCAGCTGCGGCTAACTACGTGCCAGCAGCCGCGGTAATACGTAGGCAGCAAGCGTTGTTCGGAGTTACTGGGCGTAAAGGGTGTGTAGGCGGCCTGTTAAGTTCCGTGTGAAATCTCCCGGCTCAACTGGGAGGGTGCGCGGAAAACTGGCGGGCTAGAGTGCGGGATGGGAGAGTAGAATTCCTGGTGTAGCGGTGAAATGCGTAGATATCAGGAGGAATACCGGTGGTGTAGACGGCTCTCTGGACCGTAACTGACGCTGAGACACGAAAGCGTGGGTAGCAA…	402	1	0	0	0	0	0	0	2	0	0	1	1	0	0	0	0	0	0	Bacteria	100	Acidobacteria	100	Acidobacteria	100	Subgroup_3	100	Unknown_Family	100	Candidatus_Solibacter	100	gi|383217154|gb|JN851401.1|	1	402	333	734	100	100	AF234737	1	83	345	427	86.75	20.6468	0.00027049	16S rRNA 2.3
OTU_61	contaminant	TGGGGAATATTGCACAATGGGGGGAACCCTGATGCAGCGACGCCGCGTGAGCGAGGAAGTATTTCGGTATGTAAAGCTCTATCAGCAGGGACGAAAAAAGACGGTACCTGACTAAGAAGCCCCGGCTAACTACGTGCCAGCAGCCGCGGTAATACGTAGGGGGCAAGCGTTATCCGGATTTACTGGGTGTAAAGGGAGCGTAGATGGCAAGGCAAGCCAGAAGTGAAAGGGCAGGGCTCAACCCTGTACATGCTTTTGGAACTGTGGTGCTAGAGTGCAGGAGAGGTAAGTGGAATTCCTAGTGTAGCGGTGAAATGCGTAGATATTAGGAGGAACACCAGTGGCGAAGGCGGCTTACTGGACTGTAACTGACGTTGAGGCTCGAAAGCGTGGGGAGCA…	403	2	0	2	1	0	0	0	0	0	1	1	0	2	1	0	0	0	0	Bacteria	100	Firmicutes	100	Clostridia	100	Clostridiales	100	Lachnospiraceae	100	Incertae_Sedis	59	gi|323300588|gb|JF260358.1|	1	403	150	552	99.75	100	AF234737	1	86	345	430	81.4	21.34	0.000487567	16S rRNA 2.2
OTU_62	contaminant	TGGGGAATATTGCGCAATGGGCGAAAGCCTGACGCAGCGACGCCGCGTGTGGGAGGAAGCCTTTCGGGGTGTAAACCACTGTCAGGGGGGAAGAACACCGGTTGCATTAATATTGCTTCCGGCTGACGGTACCCCCAGAGGAAGCGCCGGCTAACTCCGTGCCAGCAGCCGCGGTAAGACGGAGGGCGCAAGCGTTGTTCGGAATTACTGGGCGTAAAGCGCAGGCAGGCGGTCTGTTAAGTCTTCTGTGAAAACCCGGGGCTCAACCCCGTGGAATGCAGAAGAAACTGGCAGACTTGAGATTGGTAGAGGCTAGCGGAATTCCTGGTGTAGCGGTGGAATGCGTAGATATCAGGAAGAACACCTGTGGCGAAGGCGGCTAGCTGGGCCAACACTGAC…	429	0	0	0	0	0	0	0	1	0	0	1	0	0	0	0	0	0	0	Bacteria	100	Gemmatimonadetes	100	Gemmatimonadetes	100	BD2-11_terrestrial_group	100	unclassified	NA	unclassified	NA	gi|283482044|emb|AM998212.1|	1	429	366	794	93.7	100	AF234715	124	429	414	718	81.7	71.3287	0.00027049	16S rRNA 2.3
OTU_63	contaminant	TGGGGGATATTGCACAATGGGGGAAACCCTGATGCAGCGACGCCGCGTGAGTGAAGAAGTATTTCGGTACGTAAAGCTCTATCAGCAGGGAAGAAAAAAAGTCCACAGGACTTTGGACGGTACCTGACTAAGAAGCCCCGGCTAACTACGTGCCAGCAGCCGCGGTAATACGTAGGGGGCAAGCGTTATCCGGATTTACTGGGTGTAAAGGGAGCGTAGACGGCTGTGCAAGTCTGAAGTGAAATGCCGGGGCCCAACCCCGGAACTGCTTTGGAAACTGTACAGCTAGAGTGCAGGAGGGGTGAGCGGAATTCCTAGTGTAGCGGTGAAATGCGTAGATATTAGGAGGAACACCGGTGGCGAAGGCGGCTCACTGGACTGTAACTGACGTTGAGGCTC…	419	0	0	0	0	0	0	0	0	1	1	0	0	0	2	0	0	0	0	Bacteria	100	Firmicutes	100	Clostridia	100	Clostridiales	100	Lachnospiraceae	100	Blautia	86	gi|373129680|gb|JQ085135.1|	1	419	354	772	100	100	AF234715	116	419	415	718	83.39	72.5537	0.000267738	16S rRNA 2.2
OTU_64	contaminant	TGGGGAATATTGCGCAATGGGGGAAACCCTGACGCAGCAACGCCGCGTGGGTGATGAAGGTCTTCGGATTGTAAAGCCCTGTTTTCTGGGACGATAATGACGGTACCAGAGGAGGAAGCCACGGCTAACTACGTGCCAGCAGCCGCGGTAATACGTAGGTGGCGAGCGTTGTCCGGATTTACTGGGCGTAAAGGGTGCGTAGGCGGATGTTTAAGTGGGATGTGAAATCCCCGGGCTTAACCTGGGGGCTGCATTCCAAACTGGATATCTAGAGTGCAGGAGAGGAAAGCGGAATTCCTAGTGTAGCGGTGAAATGCGTAGAGATTAGGAAGAACACCAGTGGCGAAGGCGGCTTTCTGGACTGTAACTGACGCTGAGGCACGAAAGCGTGGGTAGCAA…	402	0	0	1	0	0	1	0	1	0	0	0	0	0	0	0	0	0	0	Bacteria	100	Firmicutes	100	Clostridia	100	Clostridiales	100	Clostridiaceae_1	100	Clostridium_sensu_stricto_18	100	gi|808208746|gb|CP009225.1|	1	402	9700	10101	100	100	AF234692	1	402	319	721	80.3	100	0.000244499	16S rRNA 2.2
OTU_65	contaminant	TGAGGAATATTGGTCAATGGGCGGGAGCCTGAACCAGCCAAGCCGCGTGAGGGAAGAAGGTACAGCGTATCGTAAACCTCTTTTGTCAGGGAACAAAGGCGGGGACTAGTCCCCGGATGAGGGTACCTGAAGAAAAAGCATCGGCTAACTCCGTGCCAGCAGCCGCGGTAATACGGAGGATGCGAGCGTTATCCGGATTTATTGGGTTTAAAGGGTGCGCAGGCGGCCTGTTAAGTCAGCGGTAAAAGCCCGGGGCTCAACCCCGGCGAGCCGTTGAAACTGGCGGGCTGGAGTTGGAGAGAAGTACGCGGAATGCGCGGTGTAGCGGTGAAATGCTTAGATATCGCGCAGAACCCCGATTGCGAAGGCAGCGTACCGGCTCCACACTGACGCTGAGGC…	421	0	0	0	0	0	1	0	1	0	0	0	0	0	0	0	0	0	0	Bacteria	100	Bacteroidetes	100	Bacteroidia	100	Bacteroidales	100	S24-7	100	unclassified	NA	gi|373129499|gb|JQ084954.1|	1	421	357	777	100	100	AF234743	4	80	356	431	82.05	18.2898	0.000244499	16S rRNA 2.2
OTU_66	contaminant	TGGGGAATATTGCACAATGGGGGAAACCCTGATGCAGCAACGCCGCGTGAAGGAAGACGGTTTTCGGATTGTAAACTTCTGTTCTTAGTGAAGAAAAATGACGGTAGCTAAGGAGCAAGCCACGGCTAACTACGTGCCAGCAGCCGCGGTAATACGTAGGTGGCAAGCGTTGTCCGGAATTACTGGGTGTAAAGGGAGCGCAGGCGGGAAGCCAAGTCAGCTGTGAAAACTACGGGCTTAACTTGTAGACTGCAGTTGAAACTGGTTTTCTTGAGTGAAGTAGAGGTTGGCGGAATTCCGAGTGTAGCGGTGAAATGCGTAGATATTCGGAGGAACACCGGTGGCGAAGGCGGCCAACTGGGCTTTAACTGACGCTGAGGCTCGAAAGTGTGGGGAGCA…	403	0	1	1	0	0	1	0	3	0	2	1	2	1	1	0	1	0	0	Bacteria	100	Firmicutes	100	Clostridia	100	Clostridiales	100	Ruminococcaceae	96	Incertae_Sedis	77	gi|388838752|gb|JQ892018.1|	1	403	244	646	100	100	AF234737	1	75	345	419	82.67	18.6104	0.000627746	16S rRNA 2.2
OTU_67	contaminant	TGGGGAATTTTGCGCAATGGGCGAAAGCCTGACGCAGCGACGCCGCGTGAGTGACGAAGGCCTTCGGGTTGTAAAGCTCTGTCGAGGGGGAAGATAATGACGGTACCCCTCAAGAAAGCCCCGGCTAACTACGTGCCAGCAGCCGCGGTAAGACGTAGGGGGCGAGCGTTGTCCGGAATTACTGGGCGTAAAGGGCGTGTAGGCGGCCTGTCAAGTCAGCTGTGAAATTCCTCGGCTCAACCGAGGGCCTGCAGTTGAAACTGATAGGCTTGAGTGCAGGAGAGGAAGGTGGAATTCCCAGTGTAGCGGTGAAATGCGTAGATATTGGGAGGAACACCGGTGGCGAAGGCGGCCTTCTGGCCTGTAACTGACGCTGAGGCGCGAAAGCTAGGGGAGCAA…	402	0	0	1	0	0	0	0	0	0	0	0	0	1	0	0	0	0	1	Bacteria	100	Firmicutes	95	Clostridia	89	Clostridiales	72	Syntrophomonadaceae	67	Candidatus_Contubernalis	47	gi|729042102|emb|LN650521.1|	1	402	313	714	98.26	100	AF234692	1	402	319	721	81.68	100	0.000243784	16S rRNA 2.2
OTU_68	contaminant	TCGGGAATTTTGCTCAATGGGGGAAACCCTGAAGCAGCAACGCCGCGTGAGGGATGAAGGCCTTCGGGTTGTAAACCTCTTTTCTCAGGGACGATAATGACGGTACCTGAGGAATAAGCCACGGCTAACTACGTGCCAGCAGCCGCGGTAATACGTAGGTGGCAAGCGTTGTCCGGATTTACTGGGCGTAAAGAGCGCGCAGGCGGCCAAGTCAGTCGAATGTGAAAGCCCCCGGCTCAACTGGGGAAGGTCATTCGATACTGCCTGGCTTGAAGATAGGAGAGGGAAGCGGAATTTCAGGTGTAGTGGTGAAATGCGTAGATATCTGAAGGAACACCAGTGGCGAAGGCGGCTTTCTGGCCTATTCTTGACGCTGAGGCGCGAAAGCTAGGGGAGCGA…	402	0	0	0	0	0	0	0	0	0	0	0	0	0	2	0	0	0	0	Bacteria	100	Chloroflexi	100	KD4-96	100	unclassified	NA	unclassified	NA	unclassified	NA	gi|641398437|gb|KJ578062.1|	1	402	348	749	99.5	100	AF234737	3	82	347	426	86.25	19.9005	0.000144436	16S rRNA 2.5
OTU_69	contaminant	TGGGGGATATTGCACAATGGGGGGAACCCTGATGCAGCGACGCCGCGTGAGCGAAGAAGTACCTCGGTATGTAAAGCTCTATCAGCAGGGAAGAAAATGACGGTACCTGACTAAGAAGCCCCGGCTAAATACGTGCCAGCAGCCGCGGTAATACGTATGGGGCAAGCGTTATCCGGATTTACTGGGTGTAAAGGGAGCGCAGGCGGCCTGCCAAGTCTGGTGTGAAAACCCGGGGCCCAACCCCGGGCCTGCATTGGAAACTGGCGGGCTGGAGTGTCGGAGGGGCAGGCGGAATTCCTAGTGTAGCGGTGAAATGCGTAGATATTAGGAGGAACACCGGTGGCGAAGGCGGCCTGCTGGACGATGACTGACGCTGAGGCTCGAAAGCGTGGGGAGCAA…	402	0	0	0	0	0	1	0	0	1	1	0	0	1	0	0	1	0	0	Bacteria	100	Firmicutes	100	Clostridia	100	Clostridiales	100	Lachnospiraceae	100	Roseburia	96	gi|516553458|gb|KC920214.1|	1	402	296	697	100	100	AF234737	97	402	466	771	80.19	76.1194	0.0004649	16S rRNA 2.2
OTU_70	contaminant	TGGGGAATCTTGCGCAATGGGCGAAAGCCTGACGCAGCGACGCCGCGTGGGGGATGAAGCTTCTCGGAGTGTAAACCCCTTTCGACTGGGACGAATGCCTCGCAAGAGGAGTGACGGTACCAGTAGAAGAAGCCCCGGCTAACTACGTGCCAGCAGCCGCGGTAAGACGTAGGGGGCCAGCGTTGTTCGGAATTACTGGGTGTAAAGGGTTCGTAGGCGGTGCGGCAAGTTGGGAGTGAAATCTCTGGGCTTAACCCAGAGGCTGCTTCCAAAACTGCCGTGCTCGAGTGTGGGAGAGGCGCGTGGAATTGCAGGTGTAGCGGTGAAATGCGTAGATATCTGCAGGAACACCCGTGGCGAAAGCGGCGCGCTGGACCACAACTGACGCTGAGGAACGAA…	416	0	0	1	0	0	1	0	1	0	0	0	0	0	0	0	0	0	0	Bacteria	100	Acidobacteria	100	Acidobacteria	100	Subgroup_2	100	unclassified	NA	unclassified	NA	gi|409245089|gb|JX981718.1|	1	416	307	722	100	100	AF234715	112	416	414	718	81.11	73.3173	0.000244499	16S rRNA 2.2
OTU_71	contaminant	TGGGGAATATTGCACAATGGGGGAAACCCTGATGCAGCGACGCCGCGTGAAGGACGAAGTATTTCGGTACGTAAACTTCTATCAGCAGGGAAGAAAATGACGGTACCTGACCAAGAAGCCCCGGCTAACTACGTGCCAGCAGCCGCGGTAATACGTAGGGGGCAAGCGTTATCCGGATTTACTGGGTGTAAAGGGAGCGTAGACGGCCATGCAAGTCTGATGTGAAAACCCGGGGCTCAACCCCGGGACTGCATTGGAAACTGTGCGGCTGGAGTGTCGGAGAGGCAAGTGGAATTCCTAGTGTAGCGGTGAAATGCGTAGATATTAGGAGGAACACCAGTGGCGAAGGCGGCTTGCTGGACGACGACTGACGTTGAGGCTCGAAAGCGTGGGGAGCAA…	402	0	0	0	0	0	1	0	0	0	1	0	0	0	0	1	0	0	0	Bacteria	100	Firmicutes	100	Clostridia	100	Clostridiales	100	Lachnospiraceae	100	Incertae_Sedis	47	gi|385766025|gb|JQ695207.1|	1	402	310	711	100	100	AF234715	1	402	317	718	80.74	100	0.000267738	16S rRNA 2.2
OTU_72	contaminant	TGGGGAATATTGCACAATGGGGGAAACCCTGATGCAGCAACGCCGCGTGAGTGAAGAAGTATTTCGGTATGTAAAGCTCTATCAGCAGGGAAGAAGATGACGGTACCTGAGTAAGAAGCCCCGGCTAACTACGTGCCAGCAGCCGCGGTAATACGTAGGGGGCAAGCGTTATCCGGATTTACTGGGTGTAAAGGGAGCGTAGACGGTGAGACAAGTCTGAAGTGAAAGCCCGGGGCTCAACCCCGGGACTGCTTTGGAAACTGCCTGACTGGAGTGCTGGAGAGGCAAGCGGAATTCCTAGTGTAGCGGTGAAATGCGTAGATATTAGGAAGAACACCAGTGGCGAAGGCGGCTTGCTGGACAGTAACTGACGTTGAGGCTCGAAAGCGTGGGGAGCAA…	402	1	0	0	0	0	0	0	0	0	0	0	1	0	0	0	0	1	0	Bacteria	100	Firmicutes	100	Clostridia	100	Clostridiales	100	Lachnospiraceae	100	Incertae_Sedis	54	gi|338201577|gb|JN013082.1|	1	402	345	746	100	100	AF234692	1	402	319	721	80.05	100	0.00025582	16S rRNA 2.2
OTU_73	contaminant	TGGGGAATATTGCACAATGGGCGAAAGCCTGATGCAGCAACGCCGCGTGAAGGAAGAAGGCCTTCGGGTCGTAAACTTCTGTCCTTGGGGAAGAAGAACTGACGGTACCCAAGGAGGAAGCCCCGGCTAACTACGTGCCAGCAGCCGCGGTAATACGTAGGGGGCAAGCGTTATCCGGAATTATTGGGCGTAAAGAGTACGTAGGTGGCAACCTAAGCGCAGGGTTTAAGGCAATGGCTTAACCATTGTTCGCCCTGCGAACTGGGATGCTTGAGTGCAGGAGAGGAAAGCGGAATTCCTAGTGTAGCGGTGAAATGCGTAGATATTAGGAGGAACACCAGTGGCGAAGGCGGCTTTCTGGACTGTAACTGACACTGAGGTACGAAAGCGTGGGGAGCA…	403	0	0	0	0	0	1	1	1	1	1	3	0	0	0	0	0	0	0	Bacteria	100	Firmicutes	100	Clostridia	100	Clostridiales	100	Family_XIII	100	Incertae_Sedis	100	gi|315534248|dbj|AB606384.1|	1	403	364	766	100	100	AF234737	1	75	345	419	89.33	18.6104	0.000811469	16S rRNA 2.2
OTU_74	contaminant	TGGGGAATATTGGGCAATGGGCGCAAGCCTGACCCAGCAACGCCGCGTGAAGGAAGAAGGCTTTCGGGTTGTAAACTTCTTTTATGAGGGACGAAAGAAATGACGGTACCTCATGAATAAGCCACGGCTAACTACGTGCCAGCAGCCGCGGTAATACGTAGGTGGCAAGCGTTATCCGGATTTACTGGGTGTAAAGGGCGTGTAGGCGGGACTGCAAGTCAGATGTGAAAATTATGGGCTCAACCCATAACCTGCATTTGAAACTGTAGTTCTTGAGTGATGGAGAGGCAGGCGGAATTCCGTGTGTAGCGGTGAAATGCGTAGATATACGGAGGAACACCAGTGGCGAAGGCGGCCTGCTGGACATTAACTGACGCTGAGGCGCGAAAGCGTGGGGAG…	405	0	0	0	1	0	0	0	0	0	0	0	0	1	0	0	0	0	0	Bacteria	100	Firmicutes	100	Clostridia	100	Clostridiales	100	Ruminococcaceae	100	Intestinimonas	100	gi|338201539|gb|JN013044.1|	1	405	333	737	100	100	AF234737	100	405	466	771	80.52	75.5556	0.000258866	16S rRNA 2.6
OTU_75	contaminant	TGGGGAATATTGGACAATGGGCGCAAGCCTGATCCAGCAATGCCGCGTGTGTGAAGAAGGCCTGCGGGTTGTAAAGCACTTTCAGTGGGGAAGAACGCTTGCGGGTTAATACCCCGCGGGGTTGACGTTACCCACAGAAGAAGCACCGGCTAACTCCGTGCCAGCAGCCGCGGTAATACGGAGGGTGCAAGCGTTAATCGGAATCACTGGGCGTAAAGCGCACGTAGGCGGCAACGTAAGTCAGATGTGAAAGCCCCGGGCTCAACCCGGGAACGGCATTTGAGACTGCGTCGCTCGAGTCTGAGAGAGGGGGGTGGAATTCCGGGTGTAGCGGTGAAATGCGTAGAGATCCGGAGGAACACCAGTGGCGAAGGCGGCCCCCTGGCTCAAGACTGACGC…	427	0	0	0	0	0	0	0	0	1	0	0	0	2	0	0	0	0	1	Bacteria	100	Proteobacteria	100	Gammaproteobacteria	100	Chromatiales	100	Chromatiaceae	100	Thiocapsa	100	gi|332144245|dbj|AB627083.1|	1	427	336	762	98.83	100	AF234737	1	427	345	771	84.78	100	0.000452489	16S rRNA 2.5
OTU_76	contaminant	TGAGGAATATTGGTCAATGGGCGCGAGCCTGAACCAGCCAAGTAGCGTGCAGGACGACGGCCCTATGGGTTGTAAACTGCTTTTATACGGGGATAAAGTATGCCACGTGTGGTTTATTGCAGGTACCGTATGAATAAGGACCGGCTAATTCCGTGCCAGCAGCCGCGGTAATACGGAAGGTCCGGGCGTTATCCGGATTTATTGGGTTTAAAGGGAGCGTAGGCCGGGTTTTAAGCGTGCCGTGAAATGTCGGGGCTCAACCTTGACACTGCGGCGCGAACTGGAGTCCTTGAGTGCGCGGAACGTATGCGGAATTCGTGGTGTAGCGGTGAAATGCTTAGATATCACGAAGAACCCCGATTGCGAAGGCAGCATACGGCAGCGCTACTGACGCTGAAG…	422	0	0	2	0	0	0	1	1	0	0	0	0	2	0	0	1	0	0	Bacteria	100	Bacteroidetes	100	Bacteroidia	100	Bacteroidales	100	Prevotellaceae	100	Prevotella	100	gi|388839475|gb|JQ892741.1|	1	422	127	548	100	100	AF234743	134	224	466	556	82.42	21.564	0.000487567	16S rRNA 2.2
OTU_77	contaminant	TGGGGAATATTGGGCAATGGGCGCAAGCCTGACCCAGCAACGCCGCGTGAAGGAAGAAGGCTTTCGGGTTGTAAACTTCTTTTAAGAGGGAAGAGTAGAAGACGGTACCTCTTGAATAAGCCACGGCTAACTACGTGCCAGCAGCCGCGGTAATACGTAGGTGGCAAGCGTTGTCCGGATTTACTGGGTGTAAAGGGCGTGTAGCCGGGTTGACAAGTCAGATGTGAAATCCTGCGGCTTAACCGCAGAACTGCATTTGAAACTGTTGATCTTGAGTACTGGAGAGGCAGACGGAATTCCTAGTGTAGCGGTGAAATGCGTAGATATTAGGAGGAACACCAGTGGCGAAGGCGGTCTGCTGGACAGCAACTGACGGTGAGGCGCGAAAGCGTGGGGAGC…	404	2	0	0	0	0	1	0	1	0	1	0	0	0	0	0	0	0	0	Bacteria	100	Firmicutes	100	Clostridia	100	Clostridiales	100	Ruminococcaceae	100	Oscillibacter	58	gi|388838715|gb|JQ891981.1|	1	404	244	647	100	100	AF234743	3	403	355	753	81.03	99.2574	0.000438693	16S rRNA 2.2
OTU_78	contaminant	TGAGGAATATTGGTCAATGGACGCAAGTCTGAACCAGCCATGCCGCGTGCAGGAAGACGGCTCTATGAGTTGTAAACTGCTTTTGTACGAGGGTAAACGCAGATACGCGTATCTGTCTGAAAGTATCGTACGAATAAGGATCGGCTAACTCCGTGCCAGCAGCCGCGGTAATACGGAGGATTCAAGCGTTATCCGGATTTATTGGGTTTAAAGGGTGCGTAGGCGGTCGGATAAGTTAGAGGTGAAATCCCGGGGCTCAACTTCGGAATTGCCTCTGATACTGTTCGGCTAGAGAGTAGTTGCGGTAGGCGGAATGTATGGTGTAGCGGTGAAATGCTTAGAGATCATACAGAACACCGATTGCGAAGGCAGCTTACCAAGCTACTTCTGACGTTGAGG…	422	0	0	0	1	0	1	1	0	0	1	0	0	0	1	0	0	0	0	Bacteria	100	Bacteroidetes	100	Bacteroidia	100	Bacteroidales	100	Rikenellaceae	100	Alistipes	100	gi|388838109|gb|JQ891375.1|	1	422	259	680	100	100	AF234749	15	81	337	402	80.6	15.8768	0.000267738	16S rRNA 2.2
OTU_79	contaminant	TAGGGAATATTGCACAATGGGCGAAAGCCTGATGCAGCAACGCCGCGTGCGCGAAGAAGGCCTTCGGGTTGTAAAGCGCTTTTCTGGAGGAAGAGGAAGGACGGTACTCCAGGAATAAGGATCGGCTAACTACGTGCCAGCAGCCGCGGTAACACGTAGGATCCGAGCGTTATCCGAATTTACTGGGCGTAAAGCGCGTGTAGGCGGTCAGGTAAGTTGGACGTGAAATCTCCTGGCTCAACTAGGAGAGGTCGTTCAAAACTGCCGGACTAGAGGGCGACAGAGGGAGGTGGAATTCCCGGTGTAGTGGTGAAATGCGTAGATATCGGGAGGAACACCAGTGGCGAAGGCGGCCTCCTGGGTCGCACCTGACGCTCAGACGCGAAAGCTAGGGGAGCA…	403	1	0	0	1	1	0	0	0	0	0	0	0	0	0	0	0	0	0	Bacteria	100	Chloroflexi	100	Anaerolineae	100	Anaerolineales	100	Anaerolineaceae	100	unclassified	NA	gi|430006778|emb|HF545475.1|	1	403	21	423	99.75	100	AF234749	5	80	327	402	82.89	18.8586	0.000258866	16S rRNA 2.3
OTU_80	contaminant	TGGGGAATATTGCGCAATGGGCGAAAGCCTGACGCAGCGACGCCGCGTGAGGGATGAAGGTCTTCGGATCGTAAACCTCTGTCAGCAGGGAAGAACGGTCACTGTGCTAATCAGCAGTGAATTGACGGTACCTGCAAAGGAAGCACCGGCTAACTCCGTGCCAGCAGCCGCGGTAATACGGAGGGTGCGAGCGTTAATCGGAATTACTGGGCGTAAAGCGCTCGTAGGCGGTATGTCAAGTCAAGGGTGAAATCCCCGCGCTCAACGTGGGAACTGCCTTTGAAACTGGCAAACTGGAGTGTGTGAGAGGATAGTGGAATTCCAGGTGTAGGAGTGAAATCCGTAGATATCTGGAGGAACATCAGTGGCGAAGGCGACTATCTGGCACATAACTGACGC…	427	0	0	0	1	0	0	0	0	0	1	0	0	1	1	0	0	0	0	Bacteria	100	Proteobacteria	100	Deltaproteobacteria	100	Desulfovibrionales	100	Desulfovibrionaceae	100	Desulfovibrio	100	gi|385765792|gb|JQ694974.1|	1	427	303	729	100	100	AF234737	1	427	345	771	80.79	100	0.000267738	16S rRNA 2.2
OTU_81	contaminant	TCGAGAATCTTCGGCAATGGGCGCAAGCCTGACCGAGCGACGCCGCGTGGAGGATGAAGGCCTTCGGGTTGTAAACTCCTGTCGAGGGGGAGGAAGGGGAAACCTTGACCGATCCCTGGAGGAAGCACGGGCTAAGTTCGTGCCAGCAGCCGCGGTAAGACGAACCGTGCGAACGTTATTCGGAATCACTGGGCTTAAAGCGCGTGTAGGCGGATGGGAACGTCGGATACTGAAAGCCCCCGGCTCAACCGGGGAAGTGGTTCCGAAACGACCTGTCTGGAGGGACGTAGGGGGATCTGGAACTTCCGGTGGAGCGGTGAAATGCGTTGAGATCGGAAGGAACGCCCGTGGCGAAAGCGAGGTCCTGGACGTCTGCTGACGCTGAGACGCGAAAGCTAG…	410	0	0	0	0	0	1	0	2	0	4	0	0	0	0	1	0	0	3	Bacteria	100	Planctomycetes	100	Planctomycetacia	100	Planctomycetales	100	Planctomycetaceae	100	Isosphaera	100	gi|751137238|gb|KP161511.1|	1	410	9	418	100	100	AF234737	5	78	349	423	84.21	18.0488	0.00107095	16S rRNA 2.2
OTU_82	contaminant	TGGGGAATTTTCCGCAATGGGCGAAAGCCTGACGGAGCAATACCGCGTGAGGGAAGACGGCCTATGGGTTGTAAACCTCTTTTTTCAGGGAGGAATCAATGACGTGTACCTGAAGAATAAGCATCGGCTAACTCCGTGCCAGCAGCCGCGGTAAGACGGAGGATGCAAGTGTTATCCGGAATCACTGGGCGTAAAGCGTCTGTAGGTGGTTGAACAAGTCAACTGTTAAATCTTGAGGCTCAACTTCAAAATCGCAGTCGAAACTGTTTGACTAGAGTATAGTAGGGGTAAAGGGAATTTCCAGTGGAGCGGTGAAATGCGTAGATATTGGAAAGAACACCGATGGCGAAGGCACTTTACTGGGCTATTACTGACACTCAGAGACGAAAGCTAGGGTAG…	405	0	0	0	0	0	0	0	1	0	1	0	0	1	0	0	0	0	0	Bacteria	100	Cyanobacteria	100	Chloroplast	100	unclassified	NA	unclassified	NA	unclassified	NA	gi|731167003|dbj|AB806167.1|	1	405	302	706	100	100	AF234737	1	82	345	426	84.15	20.2469	0.000267738	16S rRNA 2.2
OTU_83	contaminant	TGGGGAATATTGCACAATGGGGGAAACCCTGATGCAGCGACGCCGCGTGAGTGAAGAAGTATTTCGGTATGTAAAGCTCTATCAGCAGGGAAGAGAATGACGGTACCTGAGTAAGAAGCCCCGGCTAACTACGTGCCAGCAGCCGCGGTAATACGTAGGGGGCAAGCGTTATCCGGATTTACTGGGTGTAAAGGGAGCGTAGACGGCGAAGAAAGTCTGAAGTGAAAGCCCGCGGCTCAACCGCGGAACTGCTTTGGAAACTTTTTTGCTGGAGTACCGGAGAGGTAAGCGGAATTCCTAGTGTAGCGGTGAAATGCGTAGATATTAGGAGGAACACCAGTGGCGAAGGCGGCTTACTGGACGGTAACTGACGTTGAGGCTCGAAAGCGTGGGGAGCAA…	402	0	0	1	0	0	0	0	2	1	0	0	0	0	0	0	0	0	0	Bacteria	100	Firmicutes	100	Clostridia	100	Clostridiales	100	Lachnospiraceae	100	Blautia	62	gi|323292106|gb|JF251876.1|	1	402	38	439	100	100	AF234715	1	402	317	718	81.33	100	0.000263296	16S rRNA 2.2
OTU_84	contaminant	TGGGGAATATTGGACAATGGGGGGAACCCTGATCCAGCGACGCCGCGTGAGTGAAGAAGTATTTCGGTATGTAAAGCTCTATCAGCAGGGAAGAAAGAAATGACGGTACCTGACTAAGAAGCCCCGGCTAACTACGTGCCAGCAGCCGCGGTAATACGTAGGGGGCAAGCGTTATCCGGATTTACTGGGTGTAAAGGGAGCGTAGACGGCGATGCAAGTCTGAAGTGAAAGGCGGGGGCCCAACCCCCGGACTGCTTTGGAAACTGTATGGCTGGAGTGCAGGAGAGGTAAGTGGAATTCCTAGTGTAGCGGTGAAATGCGTAGATATTAGGAGGAACACCAGTGGCGAAGGCGGCTTACTGGACTGTAACTGACGTTGAGGCTCGAAAGCGTGGGGAG…	405	0	0	0	1	0	0	0	0	1	1	1	0	0	1	0	0	0	0	Bacteria	100	Firmicutes	100	Clostridia	100	Clostridiales	100	Lachnospiraceae	100	Blautia	97	gi|347302240|gb|HQ681842.1|	1	405	347	751	100	100	AF234737	140	159	1348	1369	90.91	4.93827	0.00027049	16S rRNA 2.5
OTU_85	contaminant	TGAGGAATATTGGTCAATGGACGCAAGTCTGAACCAGCCATGCCGCGTGCAGGATGACGGCTCTATGAGTTGTAAACTGCTTTTGTACGAGGGTAAACCCCGATACGTGTATCGGGTTGAAAGTATCGTACGAATAAGGATCGGCTAACTCCGTGCCAGCAGCCGCGGTAATACGGAGGATCCGAGCGTTATCCGGATTTATTGGGTTTAAAGGGTGCGTAGGCGGTTTGATAAGTTAGAGGTGAAATGTCGGGGCTCAACCCCGAAACTGCCTCTAATACTGTTGGACTAGAGAATAGTTGCGGTAGGCGGAATGTATGGTGTAGCGGTGAAATGCTTAGAGATCATACAGAACACCGATTGCGAAGGCAGCTTACCAAACTATATCTGACGTTGAGG…	422	0	0	0	0	0	0	1	0	0	0	0	0	1	0	0	0	0	0	Bacteria	100	Bacteroidetes	100	Bacteroidia	100	Bacteroidales	100	Rikenellaceae	100	Alistipes	100	gi|490105500|gb|KC856471.1|	1	422	318	739	100	100	AF234692	142	261	440	559	81.67	28.436	0.000226244	16S rRNA 2.2
[truncated: 8 more columns]

## Sheet: Supplementary Table 2.2
Dataset	gene_target	Sample.ID	barcode	forward primer sequence	reverse primer sequence	expected_amplicon_length	original_counts	final_counts	unique_sequences	num_of_otus	qtrim
16S rRNA 1.1	SSU_rRNA	16S rRNA 1.1.1	TCTCTCAG	CAGCMGCCGCGGTAATWC	TACNVGGGTATCTAATCC	283	1409	525	434	282	35
16S rRNA 1.1	SSU_rRNA	16S rRNA 1.1.2	GAGTCACT	CAGCMGCCGCGGTAATWC	TACNVGGGTATCTAATCC	283	3690	1436	1031	517	35
16S rRNA 1.1	SSU_rRNA	16S rRNA 1.1.3	AGAGACTG	CAGCMGCCGCGGTAATWC	TACNVGGGTATCTAATCC	283	7807	3167	1983	861	35
16S rRNA 1.1	SSU_rRNA	16S rRNA 1.1.4	ATATGCCG	CAGCMGCCGCGGTAATWC	TACNVGGGTATCTAATCC	283	19278	6538	4110	1235	35
16S rRNA 1.1	SSU_rRNA	16S rRNA 1.1.5	CCTACGAA	CAGCMGCCGCGGTAATWC	TACNVGGGTATCTAATCC	283	22363	7541	4461	1418	35
16S rRNA 1.1	SSU_rRNA	16S rRNA 1.1.6	CGTAGGAA	CAGCMGCCGCGGTAATWC	TACNVGGGTATCTAATCC	283	17126	6609	3663	1231	35
16S rRNA 1.1	SSU_rRNA	16S rRNA 1.1.7	CTCTGACT	CAGCMGCCGCGGTAATWC	TACNVGGGTATCTAATCC	283	8380	3328	1979	755	35
16S rRNA 1.1	SSU_rRNA	16S rRNA 1.1.8	GTCATCAG	CAGCMGCCGCGGTAATWC	TACNVGGGTATCTAATCC	283	10926	4337	2490	979	35
16S rRNA 1.1	SSU_rRNA	16S rRNA 1.1.9	TCACTCTG	CAGCMGCCGCGGTAATWC	TACNVGGGTATCTAATCC	283	8707	3370	2245	890	35
16S rRNA 1.1	SSU_rRNA	16S rRNA 1.1.10	CTGACAGT	CAGCMGCCGCGGTAATWC	TACNVGGGTATCTAATCC	283	5403	2021	1299	454	35
16S rRNA 1.1	SSU_rRNA	16S rRNA 1.1.11	AGTGACAG	CAGCMGCCGCGGTAATWC	TACNVGGGTATCTAATCC	283	2938	1113	818	376	35
16S rRNA 1.1	SSU_rRNA	16S rRNA 1.1.12	ACCTACCT	CAGCMGCCGCGGTAATWC	TACNVGGGTATCTAATCC	283	9269	3636	2277	805	35
16S rRNA 1.1	SSU_rRNA	16S rRNA 1.1.13	CATGTGGT	CAGCMGCCGCGGTAATWC	TACNVGGGTATCTAATCC	283	7217	2293	1219	345	35
16S rRNA 1.1	SSU_rRNA	16S rRNA 1.1.14	TTCGTAGG	CAGCMGCCGCGGTAATWC	TACNVGGGTATCTAATCC	283	2923	971	550	225	35
16S rRNA 1.1	SSU_rRNA	16S rRNA 1.1.15	GTCTTGAG	CAGCMGCCGCGGTAATWC	TACNVGGGTATCTAATCC	283	14685	5766	3202	974	35
16S rRNA 1.1	SSU_rRNA	16S rRNA 1.1.16	ACAGAGTG	CAGCMGCCGCGGTAATWC	TACNVGGGTATCTAATCC	283	6743	2523	1386	395	35
16S rRNA 1.1	SSU_rRNA	16S rRNA 1.1.17	TTCGAACG	CAGCMGCCGCGGTAATWC	TACNVGGGTATCTAATCC	283	5844	2284	1445	625	35
16S rRNA 1.1	SSU_rRNA	16S rRNA 1.1.18	GATGAGGT	CAGCMGCCGCGGTAATWC	TACNVGGGTATCTAATCC	283	13533	5398	3052	1028	35
16S rRNA 1.1	SSU_rRNA	16S rRNA 1.1.19	CCTACGTT	CAGCMGCCGCGGTAATWC	TACNVGGGTATCTAATCC	283	15400	6161	3249	931	35
16S rRNA 1.1	SSU_rRNA	16S rRNA 1.1.20	GAGTTGAG	CAGCMGCCGCGGTAATWC	TACNVGGGTATCTAATCC	283	5682	2203	1292	493	35
16S rRNA 1.1	SSU_rRNA	16S rRNA 1.1.21	GGTTCGAT	CAGCMGCCGCGGTAATWC	TACNVGGGTATCTAATCC	283	13314	5394	2999	1069	35
16S rRNA 1.1	SSU_rRNA	16S rRNA 1.1.22	ATCGTTGG	CAGCMGCCGCGGTAATWC	TACNVGGGTATCTAATCC	283	14306	5722	3013	882	35
16S rRNA 1.1	SSU_rRNA	16S rRNA 1.1.23	AGACTCTG	CAGCMGCCGCGGTAATWC	TACNVGGGTATCTAATCC	283	13391	5492	2973	837	35
16S rRNA 1.1	SSU_rRNA	16S rRNA 1.1.24	CAGTACTG	CAGCMGCCGCGGTAATWC	TACNVGGGTATCTAATCC	283	16341	6644	3545	885	35
16S rRNA 1.1	SSU_rRNA	16S rRNA 1.1.25	CATCCAAG	CAGCMGCCGCGGTAATWC	TACNVGGGTATCTAATCC	283	20604	8106	3633	947	35
16S rRNA 1.1	SSU_rRNA	16S rRNA 1.1.26	CGTTGGAT	CAGCMGCCGCGGTAATWC	TACNVGGGTATCTAATCC	283	16969	6706	2727	679	35
16S rRNA 1.1	SSU_rRNA	16S rRNA 1.1.27	GATCTGGT	CAGCMGCCGCGGTAATWC	TACNVGGGTATCTAATCC	283	8059	3257	1880	637	35
16S rRNA 1.1	SSU_rRNA	16S rRNA 1.1.28	GTTCCTTG	CAGCMGCCGCGGTAATWC	TACNVGGGTATCTAATCC	283	17927	7767	2789	525	35
16S rRNA 1.1	SSU_rRNA	16S rRNA 1.1.29	CTAGTGGT	CAGCMGCCGCGGTAATWC	TACNVGGGTATCTAATCC	283	10210	4357	1545	487	35
16S rRNA 1.1	SSU_rRNA	16S rRNA 1.1.30	CAGTCAGT	CAGCMGCCGCGGTAATWC	TACNVGGGTATCTAATCC	283	17501	6798	3820	1267	35
16S rRNA 1.1	SSU_rRNA	16S rRNA 1.1.31	TAGGAACG	CAGCMGCCGCGGTAATWC	TACNVGGGTATCTAATCC	283	16272	6539	3154	800	35
16S rRNA 1.1	SSU_rRNA	16S rRNA 1.1.32	TCTCCAGT	CAGCMGCCGCGGTAATWC	TACNVGGGTATCTAATCC	283	13130	4998	2358	644	35
16S rRNA 1.1	SSU_rRNA	16S rRNA 1.1.33	AGTCGACT	CAGCMGCCGCGGTAATWC	TACNVGGGTATCTAATCC	283	20546	8283	3633	818	35
16S rRNA 1.1	SSU_rRNA	16S rRNA 1.1.34	AACGTAGG	CAGCMGCCGCGGTAATWC	TACNVGGGTATCTAATCC	283	19308	8008	4136	1281	35
16S rRNA 1.1	SSU_rRNA	16S rRNA 1.1.35	ACTGGACT	CAGCMGCCGCGGTAATWC	TACNVGGGTATCTAATCC	283	13754	5427	2554	695	35
16S rRNA 1.1	SSU_rRNA	16S rRNA 1.1.36	ACTCACAG	CAGCMGCCGCGGTAATWC	TACNVGGGTATCTAATCC	283	16204	6638	3035	744	35
16S rRNA 1.1	SSU_rRNA	16S rRNA 1.1.37	CTACGTAG	CAGCMGCCGCGGTAATWC	TACNVGGGTATCTAATCC	283	13947	5686	2648	647	35
16S rRNA 1.1	SSU_rRNA	16S rRNA 1.1.38	TTCCGGTT	CAGCMGCCGCGGTAATWC	TACNVGGGTATCTAATCC	283	7489	3061	1791	671	35
16S rRNA 1.1	SSU_rRNA	16S rRNA 1.1.39	GACATGAG	CAGCMGCCGCGGTAATWC	TACNVGGGTATCTAATCC	283	12384	5238	2611	865	35
16S rRNA 1.1	SSU_rRNA	16S rRNA 1.1.40	CAACCATG	CAGCMGCCGCGGTAATWC	TACNVGGGTATCTAATCC	283	8541	1952	966	254	35
16S rRNA 1.1	SSU_rRNA	16S rRNA 1.1.41	ACACCTCT	CAGCMGCCGCGGTAATWC	TACNVGGGTATCTAATCC	283	15179	6449	2948	694	35
16S rRNA 1.1	SSU_rRNA	16S rRNA 1.1.42	CTCAACAG	CAGCMGCCGCGGTAATWC	TACNVGGGTATCTAATCC	283	15334	6357	2714	568	35
16S rRNA 1.1	SSU_rRNA	16S rRNA 1.1.43	ACGTTGGT	CAGCMGCCGCGGTAATWC	TACNVGGGTATCTAATCC	283	10352	4144	1831	539	35
16S rRNA 1.1	SSU_rRNA	16S rRNA 1.1.44	AACGATGG	CAGCMGCCGCGGTAATWC	TACNVGGGTATCTAATCC	283	22646	9519	4548	1397	35
16S rRNA 1.1	SSU_rRNA	16S rRNA 1.1.45	ACTGTGTG	CAGCMGCCGCGGTAATWC	TACNVGGGTATCTAATCC	283	17529	7099	2652	498	35
16S rRNA 1.1	SSU_rRNA	16S rRNA 1.1.46	TGGTGAAG	CAGCMGCCGCGGTAATWC	TACNVGGGTATCTAATCC	283	15465	6142	2221	551	35
16S rRNA 1.1	SSU_rRNA	16S rRNA 1.1.47	CTTCTCCT	CAGCMGCCGCGGTAATWC	TACNVGGGTATCTAATCC	283	12707	5458	2074	380	35
16S rRNA 1.1	SSU_rRNA	16S rRNA 1.1.48	GAGTGTCT	CAGCMGCCGCGGTAATWC	TACNVGGGTATCTAATCC	283	14172	5665	2743	919	35
16S rRNA 1.1	SSU_rRNA	16S rRNA 1.1.49	TCTCAGAG	CAGCMGCCGCGGTAATWC	TACNVGGGTATCTAATCC	283	13904	4975	2114	646	35
16S rRNA 1.1	SSU_rRNA	16S rRNA 1.1.50	CAGTTCAG	CAGCMGCCGCGGTAATWC	TACNVGGGTATCTAATCC	283	16941	6721	2916	671	35
16S rRNA 1.1	SSU_rRNA	16S rRNA 1.1.51	AGTGCACT	CAGCMGCCGCGGTAATWC	TACNVGGGTATCTAATCC	283	9586	3951	1794	413	35
16S rRNA 1.1	SSU_rRNA	16S rRNA 1.1.52	ACCTAGGT	CAGCMGCCGCGGTAATWC	TACNVGGGTATCTAATCC	283	12605	5228	2179	494	35
16S rRNA 1.1	SSU_rRNA	16S rRNA 1.1.53	AGACTGAG	CAGCMGCCGCGGTAATWC	TACNVGGGTATCTAATCC	283	10403	4380	2250	630	35
16S rRNA 1.1	SSU_rRNA	16S rRNA 1.1.54	GGAATACG	CAGCMGCCGCGGTAATWC	TACNVGGGTATCTAATCC	283	18284	7825	2586	450	35
16S rRNA 1.1	SSU_rRNA	16S rRNA 1.1.55	AGACCTGT	CAGCMGCCGCGGTAATWC	TACNVGGGTATCTAATCC	283	13925	5859	2495	523	35
16S rRNA 1.1	SSU_rRNA	16S rRNA 1.1.56	TAGGCGTT	CAGCMGCCGCGGTAATWC	TACNVGGGTATCTAATCC	283	17422	6684	2412	511	35
16S rRNA 1.1	SSU_rRNA	16S rRNA 1.1.57	GTTGTCCT	CAGCMGCCGCGGTAATWC	TACNVGGGTATCTAATCC	283	15450	6055	2160	387	35
16S rRNA 1.1	SSU_rRNA	16S rRNA 1.1.58	ACCATGGT	CAGCMGCCGCGGTAATWC	TACNVGGGTATCTAATCC	283	21933	9425	3196	668	35
16S rRNA 1.1	SSU_rRNA	16S rRNA 1.1.59	CACAACTG	CAGCMGCCGCGGTAATWC	TACNVGGGTATCTAATCC	283	26787	11117	3295	567	35
16S rRNA 1.1	SSU_rRNA	16S rRNA 1.1.60	CTCTCTCT	CAGCMGCCGCGGTAATWC	TACNVGGGTATCTAATCC	283	26848	10495	3365	637	35
16S rRNA 1.1	SSU_rRNA	16S rRNA 1.1.61	ATCCTTCG	CAGCMGCCGCGGTAATWC	TACNVGGGTATCTAATCC	283	21511	8037	2694	411	35
16S rRNA 1.1	SSU_rRNA	16S rRNA 1.1.62	GTCTGTCT	CAGCMGCCGCGGTAATWC	TACNVGGGTATCTAATCC	283	19967	8191	2770	547	35
16S rRNA 1.1	SSU_rRNA	16S rRNA 1.1.63	TCCTTCCT	CAGCMGCCGCGGTAATWC	TACNVGGGTATCTAATCC	283	12491	4807	1364	233	35
16S rRNA 1.1	SSU_rRNA	16S rRNA 1.1.64	GCCGTTAA	CAGCMGCCGCGGTAATWC	TACNVGGGTATCTAATCC	283	18271	7342	2289	464	35
16S rRNA 1.1	SSU_rRNA	16S rRNA 1.1.65	TGACGACT	CAGCMGCCGCGGTAATWC	TACNVGGGTATCTAATCC	283	50089	21253	8363	1816	35
16S rRNA 1.1	SSU_rRNA	16S rRNA 1.1.66	GTGTACTG	CAGCMGCCGCGGTAATWC	TACNVGGGTATCTAATCC	283	22715	9245	3804	866	35
16S rRNA 1.1	SSU_rRNA	16S rRNA 1.1.67	CCTAATGG	CAGCMGCCGCGGTAATWC	TACNVGGGTATCTAATCC	283	16017	6452	2819	848	35
16S rRNA 1.1	SSU_rRNA	16S rRNA 1.1.68	TTGGCCTT	CAGCMGCCGCGGTAATWC	TACNVGGGTATCTAATCC	283	4800	1959	797	234	35
16S rRNA 1.1	SSU_rRNA	16S rRNA 1.1.69	CATCGATG	CAGCMGCCGCGGTAATWC	TACNVGGGTATCTAATCC	283	8419	3467	1207	305	35
16S rRNA 1.1	SSU_rRNA	16S rRNA 1.1.70	GACTGTGT	CAGCMGCCGCGGTAATWC	TACNVGGGTATCTAATCC	283	7581	3194	1259	304	35
16S rRNA 1.1	SSU_rRNA	16S rRNA 1.1.71	GATCTCCT	CAGCMGCCGCGGTAATWC	TACNVGGGTATCTAATCC	283	10957	4703	1303	149	35
16S rRNA 1.1	SSU_rRNA	16S rRNA 1.1.72	TTCGATGG	CAGCMGCCGCGGTAATWC	TACNVGGGTATCTAATCC	283	6373	2641	794	92	35
16S rRNA 1.1	SSU_rRNA	16S rRNA 1.1.73	CTGTTCTG	CAGCMGCCGCGGTAATWC	TACNVGGGTATCTAATCC	283	6229	2525	826	103	35
16S rRNA 1.1	SSU_rRNA	16S rRNA 1.1.74	ACTCTCTG	CAGCMGCCGCGGTAATWC	TACNVGGGTATCTAATCC	283	19905	7499	4103	1347	35
16S rRNA 1.1	SSU_rRNA	16S rRNA 1.1.75	CTTCCATG	CAGCMGCCGCGGTAATWC	TACNVGGGTATCTAATCC	283	13544	5543	3090	1034	35
16S rRNA 1.1	SSU_rRNA	16S rRNA 1.1.76	TGTGTCAG	CAGCMGCCGCGGTAATWC	TACNVGGGTATCTAATCC	283	4252	1835	1079	512	35
16S rRNA 1.1	SSU_rRNA	16S rRNA 1.1.77	GATCGTTG	CAGCMGCCGCGGTAATWC	TACNVGGGTATCTAATCC	283	1624	674	415	217	35
16S rRNA 1.1	SSU_rRNA	16S rRNA 1.1.78	TACCTTCG	CAGCMGCCGCGGTAATWC	TACNVGGGTATCTAATCC	283	7528	3069	1154	305	35
16S rRNA 1.1	SSU_rRNA	16S rRNA 1.1.79	AGGTGATG	CAGCMGCCGCGGTAATWC	TACNVGGGTATCTAATCC	283	3422	1454	505	62	35
16S rRNA 1.1	SSU_rRNA	16S rRNA 1.1.80	ATGGAACG	CAGCMGCCGCGGTAATWC	TACNVGGGTATCTAATCC	283	7097	2756	1033	203	35
16S rRNA 1.1	SSU_rRNA	16S rRNA 1.1.81	GAAGGTTG	CAGCMGCCGCGGTAATWC	TACNVGGGTATCTAATCC	283	7303	2934	1140	210	35
16S rRNA 1.1	SSU_rRNA	16S rRNA 1.1.82	CACATCAG	CAGCMGCCGCGGTAATWC	TACNVGGGTATCTAATCC	283	10642	4595	1749	314	35
16S rRNA 1.1	SSU_rRNA	16S rRNA 1.1.83	GTTCGATG	CAGCMGCCGCGGTAATWC	TACNVGGGTATCTAATCC	283	10962	4455	1683	419	35
16S rRNA 1.1	SSU_rRNA	16S rRNA 1.1.84	AGTGTGAG	CAGCMGCCGCGGTAATWC	TACNVGGGTATCTAATCC	283	10949	4493	2165	659	35
16S rRNA 1.1	SSU_rRNA	16S rRNA 1.1.85	CTGACTCT	CAGCMGCCGCGGTAATWC	TACNVGGGTATCTAATCC	283	9870	4151	2175	746	35
16S rRNA 1.1	SSU_rRNA	16S rRNA 1.1.86	CTACCAAG	CAGCMGCCGCGGTAATWC	TACNVGGGTATCTAATCC	283	18448	7890	3704	982	35
16S rRNA 1.1	SSU_rRNA	16S rRNA 1.1.87	AGTGGTCT	CAGCMGCCGCGGTAATWC	TACNVGGGTATCTAATCC	283	14183	5537	3039	1089	35
16S rRNA 1.1	SSU_rRNA	16S rRNA 1.1.88	CTCTACTG	CAGCMGCCGCGGTAATWC	TACNVGGGTATCTAATCC	283	13562	5677	2343	568	35
16S rRNA 1.1	SSU_rRNA	16S rRNA 1.1.89	AGGATGGT	CAGCMGCCGCGGTAATWC	TACNVGGGTATCTAATCC	283	12382	5569	2191	501	35
16S rRNA 1.1	SSU_rRNA	16S rRNA 1.1.90	GATGGATG	CAGCMGCCGCGGTAATWC	TACNVGGGTATCTAATCC	283	14484	6340	2916	804	35
16S rRNA 1.1	SSU_rRNA	16S rRNA 1.1.91	CCATCCAT	CAGCMGCCGCGGTAATWC	TACNVGGGTATCTAATCC	283	16061	6758	2814	690	35
16S rRNA 1.1	SSU_rRNA	16S rRNA 1.1.92	TAGGTAGG	CAGCMGCCGCGGTAATWC	TACNVGGGTATCTAATCC	283	16440	7191	3318	797	35
16S rRNA 1.1	SSU_rRNA	16S rRNA 1.1.93	CTGAGTGT	CAGCMGCCGCGGTAATWC	TACNVGGGTATCTAATCC	283	15408	6685	3209	907	35
16S rRNA 1.1	SSU_rRNA	16S rRNA 1.1.94	AAGGATCG	CAGCMGCCGCGGTAATWC	TACNVGGGTATCTAATCC	283	9776	4115	2208	716	35
16S rRNA 1.1	SSU_rRNA	16S rRNA 1.1.95	TCGTCTTG	CAGCMGCCGCGGTAATWC	TACNVGGGTATCTAATCC	283	6595	2517	1403	586	35
16S rRNA 1.1	SSU_rRNA	16S rRNA 1.1.96	TGTCCTGT	CAGCMGCCGCGGTAATWC	TACNVGGGTATCTAATCC	283	4523	1005	476	144	35
16S rRNA 1.1	SSU_rRNA	16S rRNA 1.1.97	GGATCCAT	CAGCMGCCGCGGTAATWC	TACNVGGGTATCTAATCC	283	3551	1251	671	215	35
16S rRNA 1.1	SSU_rRNA	16S rRNA 1.1.98	CCTTCCAA	CAGCMGCCGCGGTAATWC	TACNVGGGTATCTAATCC	283	4576	1577	752	281	35
16S rRNA 1.1	SSU_rRNA	16S rRNA 1.1.99	GAGAACTG	CAGCMGCCGCGGTAATWC	TACNVGGGTATCTAATCC	283	7054	2999	1275	326	35
16S rRNA 1.1	SSU_rRNA	16S rRNA 1.1.100	CAGAGTCT	CAGCMGCCGCGGTAATWC	TACNVGGGTATCTAATCC	283	10739	4410	1894	459	35
16S rRNA 1.1	SSU_rRNA	16S rRNA 1.1.101	CAACTCCT	CAGCMGCCGCGGTAATWC	TACNVGGGTATCTAATCC	283	10896	4661	2228	629	35
16S rRNA 1.1	SSU_rRNA	16S rRNA 1.1.102	TCAGAGAG	CAGCMGCCGCGGTAATWC	TACNVGGGTATCTAATCC	283	12623	5380	2765	903	35
16S rRNA 1.1	SSU_rRNA	16S rRNA 1.1.103	GAGACAGT	CAGCMGCCGCGGTAATWC	TACNVGGGTATCTAATCC	283	14447	5969	3204	1060	35
16S rRNA 1.1	SSU_rRNA	16S rRNA 1.1.104	CTGAGACT	CAGCMGCCGCGGTAATWC	TACNVGGGTATCTAATCC	283	10798	4337	2083	670	35
16S rRNA 1.1	SSU_rRNA	16S rRNA 1.1.105	CGTACGAT	CAGCMGCCGCGGTAATWC	TACNVGGGTATCTAATCC	283	5251	1991	1213	520	35
16S rRNA 1.1	SSU_rRNA	16S rRNA 1.1.106	CGAAGGAT	CAGCMGCCGCGGTAATWC	TACNVGGGTATCTAATCC	283	6823	2735	1494	579	35
16S rRNA 1.1	SSU_rRNA	16S rRNA 1.1.107	CTCATGAG	CAGCMGCCGCGGTAATWC	TACNVGGGTATCTAATCC	283	6228	2502	1474	610	35
16S rRNA 1.1	SSU_rRNA	16S rRNA 1.1.108	GGTAATGG	CAGCMGCCGCGGTAATWC	TACNVGGGTATCTAATCC	283	8250	3431	1941	709	35
16S rRNA 1.1	SSU_rRNA	16S rRNA 1.1.109	AAGGTACG	CAGCMGCCGCGGTAATWC	TACNVGGGTATCTAATCC	283	8254	3231	1821	585	35
16S rRNA 1.1	SSU_rRNA	16S rRNA 1.1.110	GGTACCAT	CAGCMGCCGCGGTAATWC	TACNVGGGTATCTAATCC	283	3941	1511	877	358	35
16S rRNA 1.1	SSU_rRNA	16S rRNA 1.1.111	TTGGCGAT	CAGCMGCCGCGGTAATWC	TACNVGGGTATCTAATCC	283	2982	930	627	313	35
16S rRNA 1.1	SSU_rRNA	16S rRNA 1.1.112	ACTCTGAG	CAGCMGCCGCGGTAATWC	TACNVGGGTATCTAATCC	283	11969	4730	2727	975	35
16S rRNA 1.1	SSU_rRNA	16S rRNA 1.1.113	TGTCTGAG	CAGCMGCCGCGGTAATWC	TACNVGGGTATCTAATCC	283	9791	3944	2497	1105	35
16S rRNA 1.2	SSU_rRNA	16S rRNA 1.2.1	GATGACCT	GTGCCAGCMGCCGCGGTAA	GGACTACHVGGGTWTCTAAT	292	5119	1784	1326	289	35
16S rRNA 1.2	SSU_rRNA	16S rRNA 1.2.2	CTGTCTGT	GTGCCAGCMGCCGCGGTAA	GGACTACHVGGGTWTCTAAT	292	9658	3330	2360	340	35
16S rRNA 1.2	SSU_rRNA	16S rRNA 1.2.3	CACACAGT	GTGCCAGCMGCCGCGGTAA	GGACTACHVGGGTWTCTAAT	292	9860	3382	2185	338	35
16S rRNA 1.2	SSU_rRNA	16S rRNA 1.2.4	AACCGGTT	GTGCCAGCMGCCGCGGTAA	GGACTACHVGGGTWTCTAAT	292	8068	2906	2060	327	35
16S rRNA 1.3	SSU_rRNA	16S rRNA 1.3.1	CACTGAGT	GTGCCAGCMGCCGCGGTAA	GGACTACHVGGGTWTCTAAT	292	9889	3522	2474	577	35
16S rRNA 1.3	SSU_rRNA	16S rRNA 1.3.2	ACTGAGAG	GTGCCAGCMGCCGCGGTAA	GGACTACHVGGGTWTCTAAT	292	5708	2091	1463	389	35
16S rRNA 1.3	SSU_rRNA	16S rRNA 1.3.3	GAAGTGGT	GTGCCAGCMGCCGCGGTAA	GGACTACHVGGGTWTCTAAT	292	5978	2255	1508	418	35
16S rRNA 1.3	SSU_rRNA	16S rRNA 1.3.4	GTACGAAG	GTGCCAGCMGCCGCGGTAA	GGACTACHVGGGTWTCTAAT	292	4648	1959	1297	354	35
16S rRNA 1.3	SSU_rRNA	16S rRNA 1.3.5	GTAGACCT	GTGCCAGCMGCCGCGGTAA	GGACTACHVGGGTWTCTAAT	292	4442	1813	1292	414	35
16S rRNA 1.3	SSU_rRNA	16S rRNA 1.3.6	GCCGATAT	GTGCCAGCMGCCGCGGTAA	GGACTACHVGGGTWTCTAAT	292	2177	847	654	267	35
16S rRNA 1.3	SSU_rRNA	16S rRNA 1.3.7	CACTGTCT	GTGCCAGCMGCCGCGGTAA	GGACTACHVGGGTWTCTAAT	292	77	34	33	28	35
16S rRNA 1.3	SSU_rRNA	16S rRNA 1.3.8	GCTATACG	GTGCCAGCMGCCGCGGTAA	GGACTACHVGGGTWTCTAAT	292	7440	3258	2106	470	35
16S rRNA 1.3	SSU_rRNA	16S rRNA 1.3.9	ACGTCATG	GTGCCAGCMGCCGCGGTAA	GGACTACHVGGGTWTCTAAT	292	3467	1575	1080	320	35
16S rRNA 1.3	SSU_rRNA	16S rRNA 1.3.10	GAACCAAG	GTGCCAGCMGCCGCGGTAA	GGACTACHVGGGTWTCTAAT	292	5681	2971	1068	158	35
16S rRNA 1.3	SSU_rRNA	16S rRNA 1.3.11	CCTTCCTT	GTGCCAGCMGCCGCGGTAA	GGACTACHVGGGTWTCTAAT	292	8428	4039	1503	212	35
16S rRNA 1.3	SSU_rRNA	16S rRNA 1.3.12	CCGGAATT	GTGCCAGCMGCCGCGGTAA	GGACTACHVGGGTWTCTAAT	292	2342	1042	557	150	35
16S rRNA 1.3	SSU_rRNA	16S rRNA 1.3.13	TGACTCAG	GTGCCAGCMGCCGCGGTAA	GGACTACHVGGGTWTCTAAT	292	11001	4499	2872	605	35
16S rRNA 1.3	SSU_rRNA	16S rRNA 1.3.14	TGTCGTCT	GTGCCAGCMGCCGCGGTAA	GGACTACHVGGGTWTCTAAT	292	6580	2720	1719	394	35
16S rRNA 1.3	SSU_rRNA	16S rRNA 1.3.15	AGTCCAGT	GTGCCAGCMGCCGCGGTAA	GGACTACHVGGGTWTCTAAT	292	5156	2059	1403	414	35
16S rRNA 1.3	SSU_rRNA	16S rRNA 1.3.16	GACATCTG	GTGCCAGCMGCCGCGGTAA	GGACTACHVGGGTWTCTAAT	292	6081	2456	1950	694	35
16S rRNA 1.3	SSU_rRNA	16S rRNA 1.3.17	CAGAAGTG	GTGCCAGCMGCCGCGGTAA	GGACTACHVGGGTWTCTAAT	292	9330	3761	2555	700	35
16S rRNA 1.3	SSU_rRNA	16S rRNA 1.3.18	CACTCTGT	GTGCCAGCMGCCGCGGTAA	GGACTACHVGGGTWTCTAAT	292	8621	3354	2282	639	35
16S rRNA 1.3	SSU_rRNA	16S rRNA 1.3.19	CTGAACTG	GTGCCAGCMGCCGCGGTAA	GGACTACHVGGGTWTCTAAT	292	7998	3309	2304	657	35
16S rRNA 1.3	SSU_rRNA	16S rRNA 1.3.20	GGATTAGG	GTGCCAGCMGCCGCGGTAA	GGACTACHVGGGTWTCTAAT	292	3713	1740	1090	257	35
16S rRNA 1.3	SSU_rRNA	16S rRNA 1.3.21	GATCGAAG	GTGCCAGCMGCCGCGGTAA	GGACTACHVGGGTWTCTAAT	292	5548	2170	1456	454	35
16S rRNA 1.3	SSU_rRNA	16S rRNA 1.3.22	CACTTCTG	GTGCCAGCMGCCGCGGTAA	GGACTACHVGGGTWTCTAAT	292	9940	4677	2010	293	35
16S rRNA 1.3	SSU_rRNA	16S rRNA 1.3.23	GCATTACG	GTGCCAGCMGCCGCGGTAA	GGACTACHVGGGTWTCTAAT	292	5424	2587	1075	195	35
16S rRNA 1.3	SSU_rRNA	16S rRNA 1.3.24	CGTTGCAA	GTGCCAGCMGCCGCGGTAA	GGACTACHVGGGTWTCTAAT	292	4225	1968	879	182	35
16S rRNA 1.3	SSU_rRNA	16S rRNA 1.3.25	TTCCGGAA	GTGCCAGCMGCCGCGGTAA	GGACTACHVGGGTWTCTAAT	292	4281	1802	1213	409	35
16S rRNA 1.3	SSU_rRNA	16S rRNA 1.3.26	CCAAGGAA	GTGCCAGCMGCCGCGGTAA	GGACTACHVGGGTWTCTAAT	292	3221	1112	888	341	35
16S rRNA 1.3	SSU_rRNA	16S rRNA 1.3.27	TCAGGACT	GTGCCAGCMGCCGCGGTAA	GGACTACHVGGGTWTCTAAT	292	5601	2100	1526	516	35
16S rRNA 1.3	SSU_rRNA	16S rRNA 1.3.28	CCAATACG	GTGCCAGCMGCCGCGGTAA	GGACTACHVGGGTWTCTAAT	292	12558	5080	3427	785	35
16S rRNA 1.3	SSU_rRNA	16S rRNA 1.3.29	GATCCATG	GTGCCAGCMGCCGCGGTAA	GGACTACHVGGGTWTCTAAT	292	5364	2278	1693	561	35
16S rRNA 1.3	SSU_rRNA	16S rRNA 1.3.30	GGTATTCG	GTGCCAGCMGCCGCGGTAA	GGACTACHVGGGTWTCTAAT	292	4599	1758	1372	527	35
16S rRNA 1.3	SSU_rRNA	16S rRNA 1.3.31	GGTAGGAT	GTGCCAGCMGCCGCGGTAA	GGACTACHVGGGTWTCTAAT	292	5550	2724	1770	488	35
16S rRNA 1.3	SSU_rRNA	16S rRNA 1.3.32	CGATCCAA	GTGCCAGCMGCCGCGGTAA	GGACTACHVGGGTWTCTAAT	292	5512	2609	1690	472	35
16S rRNA 1.3	SSU_rRNA	16S rRNA 1.3.33	TGTCAGTG	GTGCCAGCMGCCGCGGTAA	GGACTACHVGGGTWTCTAAT	292	9443	4397	2841	689	35
16S rRNA 1.3	SSU_rRNA	16S rRNA 1.3.34	ACGAAGGT	GTGCCAGCMGCCGCGGTAA	GGACTACHVGGGTWTCTAAT	292	4376	1985	1129	318	35
16S rRNA 1.3	SSU_rRNA	16S rRNA 1.3.35	GTGTGTGT	GTGCCAGCMGCCGCGGTAA	GGACTACHVGGGTWTCTAAT	292	4042	1772	1078	314	35
16S rRNA 1.3	SSU_rRNA	16S rRNA 1.3.36	AGTGAGTG	GTGCCAGCMGCCGCGGTAA	GGACTACHVGGGTWTCTAAT	292	11404	5537	2854	513	35
16S rRNA 1.3	SSU_rRNA	16S rRNA 1.3.37	GAACGATG	GTGCCAGCMGCCGCGGTAA	GGACTACHVGGGTWTCTAAT	292	27321	11414	7619	1342	35
16S rRNA 1.3	SSU_rRNA	16S rRNA 1.3.38	TGGTCTAG	GTGCCAGCMGCCGCGGTAA	GGACTACHVGGGTWTCTAAT	292	5876	2055	1734	641	35
16S rRNA 1.3	SSU_rRNA	16S rRNA 1.3.39	GGAAGGAA	GTGCCAGCMGCCGCGGTAA	GGACTACHVGGGTWTCTAAT	292	12263	5116	3817	1057	35
16S rRNA 1.3	SSU_rRNA	16S rRNA 1.3.40	TGAGTCTG	GTGCCAGCMGCCGCGGTAA	GGACTACHVGGGTWTCTAAT	292	2338	838	738	397	35
16S rRNA 1.3	SSU_rRNA	16S rRNA 1.3.41	CAGTCTCT	GTGCCAGCMGCCGCGGTAA	GGACTACHVGGGTWTCTAAT	292	6578	2808	2094	683	35
16S rRNA 1.3	SSU_rRNA	16S rRNA 1.3.42	GTCAGTGT	GTGCCAGCMGCCGCGGTAA	GGACTACHVGGGTWTCTAAT	292	3327	1144	1015	531	35
16S rRNA 1.3	SSU_rRNA	16S rRNA 1.3.43	GCATGGAA	GTGCCAGCMGCCGCGGTAA	GGACTACHVGGGTWTCTAAT	292	21218	8854	5756	1186	35
16S rRNA 1.3	SSU_rRNA	16S rRNA 1.3.44	AACGTTCG	GTGCCAGCMGCCGCGGTAA	GGACTACHVGGGTWTCTAAT	292	6163	2604	1941	567	35
16S rRNA 1.3	SSU_rRNA	16S rRNA 1.3.45	ACGAACCT	GTGCCAGCMGCCGCGGTAA	GGACTACHVGGGTWTCTAAT	292	6785	2681	1938	624	35
16S rRNA 1.3	SSU_rRNA	16S rRNA 1.3.46	AAGGAAGG	GTGCCAGCMGCCGCGGTAA	GGACTACHVGGGTWTCTAAT	292	31050	14413	7086	1008	35
16S rRNA 1.3	SSU_rRNA	16S rRNA 1.3.47	ATGGAACG	GTGCCAGCMGCCGCGGTAA	GGACTACHVGGGTWTCTAAT	292	5911	2697	1455	367	35
16S rRNA 1.3	SSU_rRNA	16S rRNA 1.3.48	GAAGGTTG	GTGCCAGCMGCCGCGGTAA	GGACTACHVGGGTWTCTAAT	292	6107	2512	1427	363	35
16S rRNA 2.1	SSU_rRNA	16S rRNA 2.1.1	GATCCATG	CCTACGGGNGGCWGCAG	GACTACHVGGGTATCTAATCC	465	5419	2702	2353	138	15
16S rRNA 2.1	SSU_rRNA	16S rRNA 2.1.2	GGTATTCG	CCTACGGGNGGCWGCAG	GACTACHVGGGTATCTAATCC	465	3050	767	659	150	15
16S rRNA 2.1	SSU_rRNA	16S rRNA 2.1.3	GGTAGGAT	CCTACGGGNGGCWGCAG	GACTACHVGGGTATCTAATCC	465	5517	2882	2489	174	15
16S rRNA 2.1	SSU_rRNA	16S rRNA 2.1.4	CGATCCAA	CCTACGGGNGGCWGCAG	GACTACHVGGGTATCTAATCC	465	12468	7196	5979	290	15
16S rRNA 2.1	SSU_rRNA	16S rRNA 2.1.5	TGTCAGTG	CCTACGGGNGGCWGCAG	GACTACHVGGGTATCTAATCC	465	3751	1118	969	138	15
16S rRNA 2.1	SSU_rRNA	16S rRNA 2.1.6	ACGAAGGT	CCTACGGGNGGCWGCAG	GACTACHVGGGTATCTAATCC	465	3075	1574	1339	79	15
16S rRNA 2.1	SSU_rRNA	16S rRNA 2.1.7	GTGTGTGT	CCTACGGGNGGCWGCAG	GACTACHVGGGTATCTAATCC	465	2993	1398	1197	122	15
16S rRNA 2.1	SSU_rRNA	16S rRNA 2.1.8	AGTGAGTG	CCTACGGGNGGCWGCAG	GACTACHVGGGTATCTAATCC	465	6106	3346	2758	102	15
16S rRNA 2.1	SSU_rRNA	16S rRNA 2.1.9	GAACGATG	CCTACGGGNGGCWGCAG	GACTACHVGGGTATCTAATCC	465	11449	6311	5093	180	15
16S rRNA 2.1	SSU_rRNA	16S rRNA 2.1.10	TGGTCTAG	CCTACGGGNGGCWGCAG	GACTACHVGGGTATCTAATCC	465	6498	3751	2932	107	15
16S rRNA 2.1	SSU_rRNA	16S rRNA 2.1.11	GGAAGGAA	CCTACGGGNGGCWGCAG	GACTACHVGGGTATCTAATCC	465	6539	3892	3027	118	15
16S rRNA 2.1	SSU_rRNA	16S rRNA 2.1.12	TGAGTCTG	CCTACGGGNGGCWGCAG	GACTACHVGGGTATCTAATCC	465	6922	3482	2674	150	15
16S rRNA 2.1	SSU_rRNA	16S rRNA 2.1.13	CAGTCTCT	CCTACGGGNGGCWGCAG	GACTACHVGGGTATCTAATCC	465	5107	926	832	179	15
16S rRNA 2.1	SSU_rRNA	16S rRNA 2.1.14	GTCAGTGT	CCTACGGGNGGCWGCAG	GACTACHVGGGTATCTAATCC	465	3753	2015	1699	128	15
16S rRNA 2.1	SSU_rRNA	16S rRNA 2.1.15	GCATGGAA	CCTACGGGNGGCWGCAG	GACTACHVGGGTATCTAATCC	465	5239	2315	1895	105	15
16S rRNA 2.1	SSU_rRNA	16S rRNA 2.1.16	AACGTTCG	CCTACGGGNGGCWGCAG	GACTACHVGGGTATCTAATCC	465	4474	2542	2047	103	15
16S rRNA 2.1	SSU_rRNA	16S rRNA 2.1.17	ACGAACCT	CCTACGGGNGGCWGCAG	GACTACHVGGGTATCTAATCC	465	6371	2609	2166	159	15
16S rRNA 2.1	SSU_rRNA	16S rRNA 2.1.18	AAGGAAGG	CCTACGGGNGGCWGCAG	GACTACHVGGGTATCTAATCC	465	10411	5954	4458	130	15
16S rRNA 2.1	SSU_rRNA	16S rRNA 2.1.19	ATGGAACG	CCTACGGGNGGCWGCAG	GACTACHVGGGTATCTAATCC	465	11141	7146	5175	145	15
16S rRNA 2.1	SSU_rRNA	16S rRNA 2.1.20	GAAGGTTG	CCTACGGGNGGCWGCAG	GACTACHVGGGTATCTAATCC	465	13286	7491	5867	187	15
16S rRNA 2.1	SSU_rRNA	16S rRNA 2.1.21	CACATCAG	CCTACGGGNGGCWGCAG	GACTACHVGGGTATCTAATCC	465	4951	623	568	200	15
16S rRNA 2.1	SSU_rRNA	16S rRNA 2.1.22	GTTCGATG	CCTACGGGNGGCWGCAG	GACTACHVGGGTATCTAATCC	465	4686	2610	2051	154	15
16S rRNA 2.1	SSU_rRNA	16S rRNA 2.1.23	AGTGTGAG	CCTACGGGNGGCWGCAG	GACTACHVGGGTATCTAATCC	465	3550	2362	1869	97	15
16S rRNA 2.1	SSU_rRNA	16S rRNA 2.1.24	CTGACTCT	CCTACGGGNGGCWGCAG	GACTACHVGGGTATCTAATCC	465	3574	1575	1353	150	15
16S rRNA 2.1	SSU_rRNA	16S rRNA 2.1.25	CTACCAAG	CCTACGGGNGGCWGCAG	GACTACHVGGGTATCTAATCC	465	14098	8869	6724	192	15
16S rRNA 2.1	SSU_rRNA	16S rRNA 2.1.26	AGTGGTCT	CCTACGGGNGGCWGCAG	GACTACHVGGGTATCTAATCC	465	3827	1908	1590	145	15
16S rRNA 2.1	SSU_rRNA	16S rRNA 2.1.27	CTCTACTG	CCTACGGGNGGCWGCAG	GACTACHVGGGTATCTAATCC	465	3550	2081	1726	135	15
16S rRNA 2.1	SSU_rRNA	16S rRNA 2.1.28	AGGATGGT	CCTACGGGNGGCWGCAG	GACTACHVGGGTATCTAATCC	465	13206	7735	6089	226	15
16S rRNA 2.1	SSU_rRNA	16S rRNA 2.1.29	GATGGATG	CCTACGGGNGGCWGCAG	GACTACHVGGGTATCTAATCC	465	11755	7184	5657	178	15
16S rRNA 2.1	SSU_rRNA	16S rRNA 2.1.30	CCATCCAT	CCTACGGGNGGCWGCAG	GACTACHVGGGTATCTAATCC	465	5863	3039	2500	188	15
16S rRNA 2.1	SSU_rRNA	16S rRNA 2.1.31	TAGGTAGG	CCTACGGGNGGCWGCAG	GACTACHVGGGTATCTAATCC	465	5595	3591	2914	143	15
16S rRNA 2.1	SSU_rRNA	16S rRNA 2.1.32	CTGAGTGT	CCTACGGGNGGCWGCAG	GACTACHVGGGTATCTAATCC	465	5126	2528	2031	158	15
16S rRNA 2.1	SSU_rRNA	16S rRNA 2.1.33	AAGGATCG	CCTACGGGNGGCWGCAG	GACTACHVGGGTATCTAATCC	465	5370	2839	2327	144	15
16S rRNA 2.1	SSU_rRNA	16S rRNA 2.1.34	TCGTCTTG	CCTACGGGNGGCWGCAG	GACTACHVGGGTATCTAATCC	465	2085	1250	964	44	15
16S rRNA 2.1	SSU_rRNA	16S rRNA 2.1.35	TGTCCTGT	CCTACGGGNGGCWGCAG	GACTACHVGGGTATCTAATCC	465	1916	1206	1022	75	15
16S rRNA 2.1	SSU_rRNA	16S rRNA 2.1.36	GGATCCAT	CCTACGGGNGGCWGCAG	GACTACHVGGGTATCTAATCC	465	2830	1467	1261	147	15
16S rRNA 2.1	SSU_rRNA	16S rRNA 2.1.37	CCTTCCAA	CCTACGGGNGGCWGCAG	GACTACHVGGGTATCTAATCC	465	6480	4421	3573	110	15
16S rRNA 2.1	SSU_rRNA	16S rRNA 2.1.38	GAGAACTG	CCTACGGGNGGCWGCAG	GACTACHVGGGTATCTAATCC	465	6379	3188	2569	145	15
16S rRNA 2.1	SSU_rRNA	16S rRNA 2.1.39	CAGAGTCT	CCTACGGGNGGCWGCAG	GACTACHVGGGTATCTAATCC	465	6247	3796	3095	144	15
16S rRNA 2.1	SSU_rRNA	16S rRNA 2.1.40	CAACTCCT	CCTACGGGNGGCWGCAG	GACTACHVGGGTATCTAATCC	465	5998	3156	2452	149	15
16S rRNA 2.1	SSU_rRNA	16S rRNA 2.1.41	TCAGAGAG	CCTACGGGNGGCWGCAG	GACTACHVGGGTATCTAATCC	465	4854	3100	2396	106	15
16S rRNA 2.1	SSU_rRNA	16S rRNA 2.1.42	CCTTAAGG	CCTACGGGNGGCWGCAG	GACTACHVGGGTATCTAATCC	465	8359	4682	3837	73	15
16S rRNA 2.2	SSU_rRNA	16S rRNA 2.2.1	CAGTGACT	CCTACGGGNGGCWGCAG	GACTACHVGGGTATCTAATCC	465	14012	9854	5791	174	15
16S rRNA 2.2	SSU_rRNA	16S rRNA 2.2.2	ACGACTTG	CCTACGGGNGGCWGCAG	GACTACHVGGGTATCTAATCC	465	16129	11633	6510	163	15
16S rRNA 2.2	SSU_rRNA	16S rRNA 2.2.3	GCCGAATT	CCTACGGGNGGCWGCAG	GACTACHVGGGTATCTAATCC	465	15142	10800	5674	172	15
16S rRNA 2.2	SSU_rRNA	16S rRNA 2.2.4	CCATATGG	CCTACGGGNGGCWGCAG	GACTACHVGGGTATCTAATCC	465	33676	23865	12105	167	15
16S rRNA 2.2	SSU_rRNA	16S rRNA 2.2.5	ATCGATCG	CCTACGGGNGGCWGCAG	GACTACHVGGGTATCTAATCC	465	23120	16051	8562	171	15
16S rRNA 2.2	SSU_rRNA	16S rRNA 2.2.6	AGTCAGAG	CCTACGGGNGGCWGCAG	GACTACHVGGGTATCTAATCC	465	15160	11045	5807	163	15
16S rRNA 2.2	SSU_rRNA	16S rRNA 2.2.7	CACAGTGT	CCTACGGGNGGCWGCAG	GACTACHVGGGTATCTAATCC	465	23180	15858	8073	169	15
16S rRNA 2.2	SSU_rRNA	16S rRNA 2.2.8	TTGGATCG	CCTACGGGNGGCWGCAG	GACTACHVGGGTATCTAATCC	465	15074	10007	5146	155	15
16S rRNA 2.2	SSU_rRNA	16S rRNA 2.2.9	AGTGGAGT	CCTACGGGNGGCWGCAG	GACTACHVGGGTATCTAATCC	465	14337	9242	4979	162	15
16S rRNA 2.2	SSU_rRNA	16S rRNA 2.2.10	TCACGAGT	CCTACGGGNGGCWGCAG	GACTACHVGGGTATCTAATCC	465	18235	12328	5874	134	15
16S rRNA 2.2	SSU_rRNA	16S rRNA 2.2.11	ACGTGAAG	CCTACGGGNGGCWGCAG	GACTACHVGGGTATCTAATCC	465	18330	12768	6027	134	15
16S rRNA 2.2	SSU_rRNA	16S rRNA 2.2.12	TCTGGTCT	CCTACGGGNGGCWGCAG	GACTACHVGGGTATCTAATCC	465	10190	6823	3380	129	15
16S rRNA 2.2	SSU_rRNA	16S rRNA 2.2.13	ATCCAACG	CCTACGGGNGGCWGCAG	GACTACHVGGGTATCTAATCC	465	17861	12444	5841	144	15
16S rRNA 2.2	SSU_rRNA	16S rRNA 2.2.14	ACGTGTTG	CCTACGGGNGGCWGCAG	GACTACHVGGGTATCTAATCC	465	21384	15557	7105	143	15
16S rRNA 2.2	SSU_rRNA	16S rRNA 2.2.15	CTGATGTG	CCTACGGGNGGCWGCAG	GACTACHVGGGTATCTAATCC	465	17506	12896	5742	132	15
16S rRNA 2.2	SSU_rRNA	16S rRNA 2.2.16	GACTGACT	CCTACGGGNGGCWGCAG	GACTACHVGGGTATCTAATCC	465	10902	7567	4272	169	15
16S rRNA 2.2	SSU_rRNA	16S rRNA 2.2.17	CTGTGAGT	CCTACGGGNGGCWGCAG	GACTACHVGGGTATCTAATCC	465	29804	21614	10883	169	15
16S rRNA 2.2	SSU_rRNA	16S rRNA 2.2.18	CCTAATGG	CCTACGGGNGGCWGCAG	GACTACHVGGGTATCTAATCC	465	11376	8296	4396	159	15
16S rRNA 2.2	SSU_rRNA	16S rRNA 2.2.19	TTGGCCTT	CCTACGGGNGGCWGCAG	GACTACHVGGGTATCTAATCC	465	12864	8931	4630	161	15
16S rRNA 2.2	SSU_rRNA	16S rRNA 2.2.20	CATCGATG	CCTACGGGNGGCWGCAG	GACTACHVGGGTATCTAATCC	465	24309	17564	8789	169	15
16S rRNA 2.2	SSU_rRNA	16S rRNA 2.2.21	GAGAGTGT	CCTACGGGNGGCWGCAG	GACTACHVGGGTATCTAATCC	465	13335	9023	4870	167	15
16S rRNA 2.2	SSU_rRNA	16S rRNA 2.2.22	GACTGTGT	CCTACGGGNGGCWGCAG	GACTACHVGGGTATCTAATCC	465	15842	10549	5417	156	15
16S rRNA 2.2	SSU_rRNA	16S rRNA 2.2.23	GATCTCCT	CCTACGGGNGGCWGCAG	GACTACHVGGGTATCTAATCC	465	20379	14597	7334	151	15
16S rRNA 2.2	SSU_rRNA	16S rRNA 2.2.24	TTCGATGG	CCTACGGGNGGCWGCAG	GACTACHVGGGTATCTAATCC	465	13890	9606	4703	132	15
16S rRNA 2.2	SSU_rRNA	16S rRNA 2.2.25	CTGTTCTG	CCTACGGGNGGCWGCAG	GACTACHVGGGTATCTAATCC	465	20816	14390	6755	153	15
16S rRNA 2.2	SSU_rRNA	16S rRNA 2.2.26	ACTCTCTG	CCTACGGGNGGCWGCAG	GACTACHVGGGTATCTAATCC	465	25631	18053	8142	152	15
16S rRNA 2.2	SSU_rRNA	16S rRNA 2.2.27	CTTCCATG	CCTACGGGNGGCWGCAG	GACTACHVGGGTATCTAATCC	465	18567	13056	6071	146	15
16S rRNA 2.2	SSU_rRNA	16S rRNA 2.2.28	TGTGTCAG	CCTACGGGNGGCWGCAG	GACTACHVGGGTATCTAATCC	465	20898	14979	7888	165	15
16S rRNA 2.2	SSU_rRNA	16S rRNA 2.2.29	GATCGTTG	CCTACGGGNGGCWGCAG	GACTACHVGGGTATCTAATCC	465	22205	15928	8468	178	15
16S rRNA 2.2	SSU_rRNA	16S rRNA 2.2.30	TACCTTCG	CCTACGGGNGGCWGCAG	GACTACHVGGGTATCTAATCC	465	30745	21723	11085	173	15
16S rRNA 2.2	SSU_rRNA	16S rRNA 2.2.31	AGGTGATG	CCTACGGGNGGCWGCAG	GACTACHVGGGTATCTAATCC	465	18074	13111	6816	168	15
16S rRNA 2.2	SSU_rRNA	16S rRNA 2.2.32	GTGTTGTG	CCTACGGGNGGCWGCAG	GACTACHVGGGTATCTAATCC	465	17450	12130	6337	166	15
16S rRNA 2.2	SSU_rRNA	16S rRNA 2.2.33	TGTCCACT	CCTACGGGNGGCWGCAG	GACTACHVGGGTATCTAATCC	465	15545	10828	5755	167	15
16S rRNA 2.2	SSU_rRNA	16S rRNA 2.2.34	GACACACT	CCTACGGGNGGCWGCAG	GACTACHVGGGTATCTAATCC	465	7196	4965	2709	122	15
16S rRNA 2.2	SSU_rRNA	16S rRNA 2.2.35	CACATGTG	CCTACGGGNGGCWGCAG	GACTACHVGGGTATCTAATCC	465	27699	19218	9113	155	15
16S rRNA 2.2	SSU_rRNA	16S rRNA 2.2.36	CATGGTTG	CCTACGGGNGGCWGCAG	GACTACHVGGGTATCTAATCC	465	31153	22312	10499	156	15
16S rRNA 2.2	SSU_rRNA	16S rRNA 2.2.37	TTCCTACG	CCTACGGGNGGCWGCAG	GACTACHVGGGTATCTAATCC	465	25788	19067	8898	138	15
16S rRNA 2.2	SSU_rRNA	16S rRNA 2.2.38	AGTCTCAG	CCTACGGGNGGCWGCAG	GACTACHVGGGTATCTAATCC	465	19075	14603	7303	138	15
16S rRNA 2.2	SSU_rRNA	16S rRNA 2.2.39	GTGATGAG	CCTACGGGNGGCWGCAG	GACTACHVGGGTATCTAATCC	465	22876	16881	8139	137	15
16S rRNA 2.3	SSU_rRNA	16S rRNA 2.3.1	GAGACAGT	CCTACGGGNGGCWGCAG	GACTACHVGGGTATCTAATCC	465	5714	2828	2188	565	15
16S rRNA 2.3	SSU_rRNA	16S rRNA 2.3.2	CTGAGACT	CCTACGGGNGGCWGCAG	GACTACHVGGGTATCTAATCC	465	6871	4273	2862	276	15
16S rRNA 2.3	SSU_rRNA	16S rRNA 2.3.3	CGTACGAT	CCTACGGGNGGCWGCAG	GACTACHVGGGTATCTAATCC	465	3444	1719	1147	114	15
16S rRNA 2.3	SSU_rRNA	16S rRNA 2.3.4	GGTAATGG	CCTACGGGNGGCWGCAG	GACTACHVGGGTATCTAATCC	465	3742	1936	1496	488	15
16S rRNA 2.3	SSU_rRNA	16S rRNA 2.3.5	AAGGTACG	CCTACGGGNGGCWGCAG	GACTACHVGGGTATCTAATCC	465	5020	3068	2145	253	15
16S rRNA 2.3	SSU_rRNA	16S rRNA 2.3.6	GGTACCAT	CCTACGGGNGGCWGCAG	GACTACHVGGGTATCTAATCC	465	3025	1705	1142	126	15
16S rRNA 2.3	SSU_rRNA	16S rRNA 2.3.7	TGTCTGAG	CCTACGGGNGGCWGCAG	GACTACHVGGGTATCTAATCC	465	5448	3069	2272	557	15
16S rRNA 2.3	SSU_rRNA	16S rRNA 2.3.8	TCGATCCT	CCTACGGGNGGCWGCAG	GACTACHVGGGTATCTAATCC	465	2814	1820	1302	203	15
16S rRNA 2.3	SSU_rRNA	16S rRNA 2.3.9	GTCACTCT	CCTACGGGNGGCWGCAG	GACTACHVGGGTATCTAATCC	465	2878	1693	1164	120	15
16S rRNA 2.3	SSU_rRNA	16S rRNA 2.3.10	GTCTCTGT	CCTACGGGNGGCWGCAG	GACTACHVGGGTATCTAATCC	465	7174	3362	2544	559	15
16S rRNA 2.3	SSU_rRNA	16S rRNA 2.3.11	ATCCGGAT	CCTACGGGNGGCWGCAG	GACTACHVGGGTATCTAATCC	465	8078	4650	3260	268	15
16S rRNA 2.3	SSU_rRNA	16S rRNA 2.3.12	CGTACCTT	CCTACGGGNGGCWGCAG	GACTACHVGGGTATCTAATCC	465	8044	4341	2765	141	15
16S rRNA 2.3	SSU_rRNA	16S rRNA 2.3.13	TTGGTTGG	CCTACGGGNGGCWGCAG	GACTACHVGGGTATCTAATCC	465	3509	1527	1217	378	15
16S rRNA 2.3	SSU_rRNA	16S rRNA 2.3.14	GAAGTCCT	CCTACGGGNGGCWGCAG	GACTACHVGGGTATCTAATCC	465	8493	4567	3295	264	15
16S rRNA 2.3	SSU_rRNA	16S rRNA 2.3.15	CATCGTAG	CCTACGGGNGGCWGCAG	GACTACHVGGGTATCTAATCC	465	7917	3921	2505	140	15
16S rRNA 2.3	SSU_rRNA	16S rRNA 2.3.16	TAATGCCG	CCTACGGGNGGCWGCAG	GACTACHVGGGTATCTAATCC	465	5024	2236	1729	467	15
16S rRNA 2.3	SSU_rRNA	16S rRNA 2.3.17	GACAGTCT	CCTACGGGNGGCWGCAG	GACTACHVGGGTATCTAATCC	465	7138	3790	2776	234	15
16S rRNA 2.3	SSU_rRNA	16S rRNA 2.3.18	CAAGAGGT	CCTACGGGNGGCWGCAG	GACTACHVGGGTATCTAATCC	465	7584	3424	2263	130	15
16S rRNA 2.3	SSU_rRNA	16S rRNA 2.3.19	CACTACAG	CCTACGGGNGGCWGCAG	GACTACHVGGGTATCTAATCC	465	6011	2472	1958	505	15
16S rRNA 2.3	SSU_rRNA	16S rRNA 2.3.20	GAGTCTGT	CCTACGGGNGGCWGCAG	GACTACHVGGGTATCTAATCC	465	4483	2074	1609	205	15
16S rRNA 2.3	SSU_rRNA	16S rRNA 2.3.21	AGTCACTG	CCTACGGGNGGCWGCAG	GACTACHVGGGTATCTAATCC	465	4243	1990	1398	121	15
16S rRNA 2.3	SSU_rRNA	16S rRNA 2.3.22	TCTGACAG	CCTACGGGNGGCWGCAG	GACTACHVGGGTATCTAATCC	465	5831	2081	1604	440	15
16S rRNA 2.3	SSU_rRNA	16S rRNA 2.3.23	TGGTTGGT	CCTACGGGNGGCWGCAG	GACTACHVGGGTATCTAATCC	465	7574	3738	2664	255	15
16S rRNA 2.3	SSU_rRNA	16S rRNA 2.3.24	AAGGCGAT	CCTACGGGNGGCWGCAG	GACTACHVGGGTATCTAATCC	465	5098	2122	1471	128	15
16S rRNA 2.3	SSU_rRNA	16S rRNA 2.3.25	ACACGACT	CCTACGGGNGGCWGCAG	GACTACHVGGGTATCTAATCC	465	6763	2487	1947	491	15
16S rRNA 2.3	SSU_rRNA	16S rRNA 2.3.26	CGAACGTT	CCTACGGGNGGCWGCAG	GACTACHVGGGTATCTAATCC	465	12314	5535	4048	262	15
16S rRNA 2.3	SSU_rRNA	16S rRNA 2.3.27	GCTTCGTT	CCTACGGGNGGCWGCAG	GACTACHVGGGTATCTAATCC	465	6060	2299	1606	126	15
amoA 1.1	amoA	amoA 1.1.1	CAACTGGT	GGGGHTTYTACTGGTGGT	CCCCTCKGSAAAGCCTTCTTC	491	6558	3532	3101	3	10
amoA 1.1	amoA	amoA 1.1.2	TGTGGTGT	GGGGHTTYTACTGGTGGT	CCCCTCKGSAAAGCCTTCTTC	491	6283	3326	3002	4	10
amoA 1.1	amoA	amoA 1.1.3	GCTAATCG	GGGGHTTYTACTGGTGGT	CCCCTCKGSAAAGCCTTCTTC	491	6149	3463	3073	4	10
amoA 1.1	amoA	amoA 1.1.4	GAACCTTG	GGGGHTTYTACTGGTGGT	CCCCTCKGSAAAGCCTTCTTC	491	7407	3736	3350	3	10
16S rRNA 3.1	SSU_rRNA	16S rRNA 3.1.1	TCTGACAG	GTGCCAGCMGCCGCGGTAA	CCCGTTMTCCTGGGCAGT	661	9114	4556	3908	112	3
16S rRNA 3.1	SSU_rRNA	16S rRNA 3.1.2	TGGTTGGT	GTGCCAGCMGCCGCGGTAA	CCCGTTMTCCTGGGCAGT	661	9935	4822	4189	123	3
16S rRNA 3.1	SSU_rRNA	16S rRNA 3.1.3	AAGGCGAT	GTGCCAGCMGCCGCGGTAA	CCCGTTMTCCTGGGCAGT	661	14232	6815	5756	124	3
16S rRNA 3.1	SSU_rRNA	16S rRNA 3.1.4	GAGAGACT	GTGCCAGCMGCCGCGGTAA	CCCGTTMTCCTGGGCAGT	661	6721	2656	2293	31	3
16S rRNA 3.1	SSU_rRNA	16S rRNA 3.1.5	GACTAGAG	GTGCCAGCMGCCGCGGTAA	CCCGTTMTCCTGGGCAGT	661	6627	3269	2785	33	3
16S rRNA 3.1	SSU_rRNA	16S rRNA 3.1.6	ACACGACT	GTGCCAGCMGCCGCGGTAA	CCCGTTMTCCTGGGCAGT	661	10552	4535	3849	46	3
16S rRNA 3.1	SSU_rRNA	16S rRNA 3.1.7	CGAACGTT	GTGCCAGCMGCCGCGGTAA	CCCGTTMTCCTGGGCAGT	661	25191	1257	1163	71	3
16S rRNA 3.1	SSU_rRNA	16S rRNA 3.1.8	GCTTCGTT	GTGCCAGCMGCCGCGGTAA	CCCGTTMTCCTGGGCAGT	661	21033	2449	2201	61	3
16S rRNA 3.1	SSU_rRNA	16S rRNA 3.1.9	CCTACCAT	GTGCCAGCMGCCGCGGTAA	CCCGTTMTCCTGGGCAGT	661	35830	2568	2266	60	3
16S rRNA 3.1	SSU_rRNA	16S rRNA 3.1.10	GTCTACAG	GTGCCAGCMGCCGCGGTAA	CCCGTTMTCCTGGGCAGT	661	19658	7144	6203	150	3
16S rRNA 3.1	SSU_rRNA	16S rRNA 3.1.11	CCATATGG	GTGCCAGCMGCCGCGGTAA	CCCGTTMTCCTGGGCAGT	661	25507	9515	7933	172	3
16S rRNA 3.1	SSU_rRNA	16S rRNA 3.1.12	ATCGATCG	GTGCCAGCMGCCGCGGTAA	CCCGTTMTCCTGGGCAGT	661	19572	6236	5384	147	3
16S rRNA 3.1	SSU_rRNA	16S rRNA 3.1.13	AGTCAGAG	GTGCCAGCMGCCGCGGTAA	CCCGTTMTCCTGGGCAGT	661	10113	5684	4836	51	3
16S rRNA 3.1	SSU_rRNA	16S rRNA 3.1.14	CACAGTGT	GTGCCAGCMGCCGCGGTAA	CCCGTTMTCCTGGGCAGT	661	16882	7842	6587	76	3
16S rRNA 3.1	SSU_rRNA	16S rRNA 3.1.15	TTGGATCG	GTGCCAGCMGCCGCGGTAA	CCCGTTMTCCTGGGCAGT	661	9725	4278	3630	53	3
16S rRNA 3.1	SSU_rRNA	16S rRNA 3.1.16	AGTGGAGT	GTGCCAGCMGCCGCGGTAA	CCCGTTMTCCTGGGCAGT	661	44080	6035	4859	235	3
16S rRNA 3.1	SSU_rRNA	16S rRNA 3.1.17	TCACGAGT	GTGCCAGCMGCCGCGGTAA	CCCGTTMTCCTGGGCAGT	661	38682	4486	3804	262	3
16S rRNA 3.1	SSU_rRNA	16S rRNA 3.1.18	ACGTGAAG	GTGCCAGCMGCCGCGGTAA	CCCGTTMTCCTGGGCAGT	661	55048	4401	3711	257	3
16S rRNA 3.1	SSU_rRNA	16S rRNA 3.1.19	TCTGGTCT	GTGCCAGCMGCCGCGGTAA	CCCGTTMTCCTGGGCAGT	661	10346	3765	3287	76	3
16S rRNA 3.1	SSU_rRNA	16S rRNA 3.1.20	ATCCAACG	GTGCCAGCMGCCGCGGTAA	CCCGTTMTCCTGGGCAGT	661	16875	6942	5898	83	3
16S rRNA 3.1	SSU_rRNA	16S rRNA 3.1.21	ACGTGTTG	GTGCCAGCMGCCGCGGTAA	CCCGTTMTCCTGGGCAGT	661	11545	4934	4128	94	3
16S rRNA 3.1	SSU_rRNA	16S rRNA 3.1.22	CTGATGTG	GTGCCAGCMGCCGCGGTAA	CCCGTTMTCCTGGGCAGT	661	17498	6243	5133	112	3
16S rRNA 3.1	SSU_rRNA	16S rRNA 3.1.23	GACTGACT	GTGCCAGCMGCCGCGGTAA	CCCGTTMTCCTGGGCAGT	661	37328	1592	1463	86	3
16S rRNA 3.1	SSU_rRNA	16S rRNA 3.1.24	CTGTGAGT	GTGCCAGCMGCCGCGGTAA	CCCGTTMTCCTGGGCAGT	661	20473	8677	7152	120	3
16S rRNA 3.1	SSU_rRNA	16S rRNA 3.1.25	CCTAATGG	GTGCCAGCMGCCGCGGTAA	CCCGTTMTCCTGGGCAGT	661	17788	5323	4753	74	3
16S rRNA 3.1	SSU_rRNA	16S rRNA 3.1.26	TTGGCCTT	GTGCCAGCMGCCGCGGTAA	CCCGTTMTCCTGGGCAGT	661	6927	2310	2108	54	3
16S rRNA 3.1	SSU_rRNA	16S rRNA 3.1.27	CATCGATG	GTGCCAGCMGCCGCGGTAA	CCCGTTMTCCTGGGCAGT	661	14399	6091	5347	74	3
16S rRNA 3.1	SSU_rRNA	16S rRNA 3.1.28	GAGAGTGT	GTGCCAGCMGCCGCGGTAA	CCCGTTMTCCTGGGCAGT	661	12980	6116	5301	116	3
16S rRNA 3.1	SSU_rRNA	16S rRNA 3.1.29	GACTGTGT	GTGCCAGCMGCCGCGGTAA	CCCGTTMTCCTGGGCAGT	661	11943	4618	4206	86	3
16S rRNA 3.1	SSU_rRNA	16S rRNA 3.1.30	GATCTCCT	GTGCCAGCMGCCGCGGTAA	CCCGTTMTCCTGGGCAGT	661	21133	8349	7313	254	3
16S rRNA 3.1	SSU_rRNA	16S rRNA 3.1.31	TTCGATGG	GTGCCAGCMGCCGCGGTAA	CCCGTTMTCCTGGGCAGT	661	19800	6732	5661	241	3
16S rRNA 3.1	SSU_rRNA	16S rRNA 3.1.32	CTGTTCTG	GTGCCAGCMGCCGCGGTAA	CCCGTTMTCCTGGGCAGT	661	15890	7201	6045	149	3
16S rRNA 3.1	SSU_rRNA	16S rRNA 3.1.33	ACTCTCTG	GTGCCAGCMGCCGCGGTAA	CCCGTTMTCCTGGGCAGT	661	23332	10533	9121	179	3
nxrB 1.1	nxrB	nxrB 1.1.1	ACAGGAGT	TACATGTGGTGGAACA	CGGTTCTGGTCRATCA	485	45483	10039	7417	137	15
nxrB 1.1	nxrB	nxrB 1.1.2	CAAGACCT	TACATGTGGTGGAACA	CGGTTCTGGTCRATCA	485	13566	5455	3954	114	15
nxrB 1.1	nxrB	nxrB 1.1.3	AGACACAG	TACATGTGGTGGAACA	CGGTTCTGGTCRATCA	485	17383	4901	3590	124	15
nxrB 1.1	nxrB	nxrB 1.1.4	GCCGTAAT	TACATGTGGTGGAACA	CGGTTCTGGTCRATCA	485	18784	7979	5800	51	15
nxrB 1.1	nxrB	nxrB 1.1.5	CTAGTCCT	TACATGTGGTGGAACA	CGGTTCTGGTCRATCA	485	12047	5206	3759	32	15
nxrB 1.1	nxrB	nxrB 1.1.6	GTGTTCAG	TACATGTGGTGGAACA	CGGTTCTGGTCRATCA	485	7681	3335	2496	27	15
nxrB 1.1	nxrB	nxrB 1.1.7	CGATGGAA	TACATGTGGTGGAACA	CGGTTCTGGTCRATCA	485	10440	4386	3428	47	15
nxrB 1.1	nxrB	nxrB 1.1.8	TCACCACT	TACATGTGGTGGAACA	CGGTTCTGGTCRATCA	485	7112	3285	2593	42	15
nxrB 1.1	nxrB	nxrB 1.1.9	TGGACAAG	TACATGTGGTGGAACA	CGGTTCTGGTCRATCA	485	6583	3420	2644	43	15
nxrB 1.1	nxrB	nxrB 1.1.10	CCTATAGG	TACATGTGGTGGAACA	CGGTTCTGGTCRATCA	485	24591	9933	5713	92	15
nxrB 1.1	nxrB	nxrB 1.1.11	TACGTACG	TACATGTGGTGGAACA	CGGTTCTGGTCRATCA	485	9790	4377	3024	74	15
nxrB 1.1	nxrB	nxrB 1.1.12	CAGTAGAG	TACATGTGGTGGAACA	CGGTTCTGGTCRATCA	485	18497	7911	5061	104	15
nxrB 1.1	nxrB	nxrB 1.1.13	GCTACCTT	TACATGTGGTGGAACA	CGGTTCTGGTCRATCA	485	11776	4617	3667	43	15
nxrB 1.1	nxrB	nxrB 1.1.14	CTACACCT	TACATGTGGTGGAACA	CGGTTCTGGTCRATCA	485	10646	4268	3272	46	15
nxrB 1.1	nxrB	nxrB 1.1.15	ACGACAAG	TACATGTGGTGGAACA	CGGTTCTGGTCRATCA	485	11335	4571	3355	46	15
nxrB 1.1	nxrB	nxrB 1.1.16	CCAACCTT	TACATGTGGTGGAACA	CGGTTCTGGTCRATCA	485	7449	2773	2429	52	15
nxrB 1.1	nxrB	nxrB 1.1.17	TGGTTCCT	TACATGTGGTGGAACA	CGGTTCTGGTCRATCA	485	6327	2951	2350	47	15
nxrB 1.1	nxrB	nxrB 1.1.18	GACACTGT	TACATGTGGTGGAACA	CGGTTCTGGTCRATCA	485	7247	2914	2491	51	15
nxrB 1.1	nxrB	nxrB 1.1.19	CAGATCTG	TACATGTGGTGGAACA	CGGTTCTGGTCRATCA	485	11540	4596	3685	48	15
nxrB 1.1	nxrB	nxrB 1.1.20	ACTGACTG	TACATGTGGTGGAACA	CGGTTCTGGTCRATCA	485	9583	3985	3055	44	15
nxrB 1.1	nxrB	nxrB 1.1.21	CATCACCT	TACATGTGGTGGAACA	CGGTTCTGGTCRATCA	485	9565	4161	3046	52	15
nxrB 1.1	nxrB	nxrB 1.1.22	GTCTCACT	TACATGTGGTGGAACA	CGGTTCTGGTCRATCA	485	6623	2500	2066	48	15
nxrB 1.1	nxrB	nxrB 1.1.23	CGATCCTT	TACATGTGGTGGAACA	CGGTTCTGGTCRATCA	485	8895	3846	2827	49	15
nxrB 1.1	nxrB	nxrB 1.1.24	AGTCCTCT	TACATGTGGTGGAACA	CGGTTCTGGTCRATCA	485	7551	3146	2375	50	15
nxrB 1.1	nxrB	nxrB 1.1.25	GATGGTAG	TACATGTGGTGGAACA	CGGTTCTGGTCRATCA	485	7860	3089	2600	42	15
nxrB 1.1	nxrB	nxrB 1.1.26	GTTGGTTG	TACATGTGGTGGAACA	CGGTTCTGGTCRATCA	485	7607	3512	2738	47	15
nxrB 1.1	nxrB	nxrB 1.1.27	CATCCTTG	TACATGTGGTGGAACA	CGGTTCTGGTCRATCA	485	8597	3942	3104	39	15
nxrB 1.1	nxrB	nxrB 1.1.28	ACTGTCAG	TACATGTGGTGGAACA	CGGTTCTGGTCRATCA	485	11441	3845	3285	53	15
nxrB 1.1	nxrB	nxrB 1.1.29	GACTACTG	TACATGTGGTGGAACA	CGGTTCTGGTCRATCA	485	10729	3779	3334	43	15
nxrB 1.1	nxrB	nxrB 1.1.30	CTTCGTTG	TACATGTGGTGGAACA	CGGTTCTGGTCRATCA	485	12408	3545	2941	88	15
nxrB 1.1	nxrB	nxrB 1.1.31	GCTACGAT	TACATGTGGTGGAACA	CGGTTCTGGTCRATCA	485	13692	4169	3404	88	15
nxrB 1.1	nxrB	nxrB 1.1.32	TGGAACCT	TACATGTGGTGGAACA	CGGTTCTGGTCRATCA	485	9289	3679	2968	59	15
nxrB 1.1	nxrB	nxrB 1.1.33	GCAATAGG	TACATGTGGTGGAACA	CGGTTCTGGTCRATCA	485	9351	3733	3211	57	15
18S rRNA 1.1	SSU_rRNA_Euk	18S rRNA 1.1.1	TGTGTCAG	GTGCCCTTCCGTCAATT	AGTTAAAAAGCTCGTAGTTG	550	4574	2647	2419	114	3
18S rRNA 1.1	SSU_rRNA_Euk	18S rRNA 1.1.2	AGGTGATG	GTGCCCTTCCGTCAATT	AGTTAAAAAGCTCGTAGTTG	550	3259	1761	1657	116	3
18S rRNA 1.1	SSU_rRNA_Euk	18S rRNA 1.1.3	GTGTTGTG	GTGCCCTTCCGTCAATT	AGTTAAAAAGCTCGTAGTTG	550	3827	2123	1935	123	3
18S rRNA 1.1	SSU_rRNA_Euk	18S rRNA 1.1.4	TGTCCACT	GTGCCCTTCCGTCAATT	AGTTAAAAAGCTCGTAGTTG	550	2489	1439	1283	49	3
18S rRNA 1.1	SSU_rRNA_Euk	18S rRNA 1.1.5	GACACACT	GTGCCCTTCCGTCAATT	AGTTAAAAAGCTCGTAGTTG	550	11461	8117	7172	74	3
18S rRNA 1.1	SSU_rRNA_Euk	18S rRNA 1.1.6	CACATGTG	GTGCCCTTCCGTCAATT	AGTTAAAAAGCTCGTAGTTG	550	3333	1955	1786	85	3
18S rRNA 1.1	SSU_rRNA_Euk	18S rRNA 1.1.7	CATGGTTG	GTGCCCTTCCGTCAATT	AGTTAAAAAGCTCGTAGTTG	550	5438	3203	2802	90	3
18S rRNA 1.1	SSU_rRNA_Euk	18S rRNA 1.1.8	TTCCTACG	GTGCCCTTCCGTCAATT	AGTTAAAAAGCTCGTAGTTG	550	2065	967	926	78	3
18S rRNA 1.1	SSU_rRNA_Euk	18S rRNA 1.1.9	AGTCTCAG	GTGCCCTTCCGTCAATT	AGTTAAAAAGCTCGTAGTTG	550	5006	3468	3038	65	3
18S rRNA 1.1	SSU_rRNA_Euk	18S rRNA 1.1.10	GTGATGAG	GTGCCCTTCCGTCAATT	AGTTAAAAAGCTCGTAGTTG	550	3054	1841	1648	76	3
18S rRNA 1.1	SSU_rRNA_Euk	18S rRNA 1.1.11	CAGTGACT	GTGCCCTTCCGTCAATT	AGTTAAAAAGCTCGTAGTTG	550	3329	1571	1491	86	3
18S rRNA 1.1	SSU_rRNA_Euk	18S rRNA 1.1.12	ACGACTTG	GTGCCCTTCCGTCAATT	AGTTAAAAAGCTCGTAGTTG	550	3503	2126	1825	60	3
18S rRNA 1.1	SSU_rRNA_Euk	18S rRNA 1.1.13	GCCGAATT	GTGCCCTTCCGTCAATT	AGTTAAAAAGCTCGTAGTTG	550	4518	2384	2170	104	3
18S rRNA 1.1	SSU_rRNA_Euk	18S rRNA 1.1.14	GAGTGAGT	GTGCCCTTCCGTCAATT	AGTTAAAAAGCTCGTAGTTG	550	9395	5897	5147	58	3
18S rRNA 1.1	SSU_rRNA_Euk	18S rRNA 1.1.15	ACACACTG	GTGCCCTTCCGTCAATT	AGTTAAAAAGCTCGTAGTTG	550	14643	7482	6915	143	3
18S rRNA 1.1	SSU_rRNA_Euk	18S rRNA 1.1.16	CAACCTAG	GTGCCCTTCCGTCAATT	AGTTAAAAAGCTCGTAGTTG	550	7867	4705	4294	143	3
18S rRNA 1.1	SSU_rRNA_Euk	18S rRNA 1.1.17	TGTGACTG	GTGCCCTTCCGTCAATT	AGTTAAAAAGCTCGTAGTTG	550	9156	6789	5899	90	3
18S rRNA 1.1	SSU_rRNA_Euk	18S rRNA 1.1.18	GTGACACT	GTGCCCTTCCGTCAATT	AGTTAAAAAGCTCGTAGTTG	550	5715	3584	3257	80	3
18S rRNA 1.1	SSU_rRNA_Euk	18S rRNA 1.1.19	AGGAGAAG	GTGCCCTTCCGTCAATT	AGTTAAAAAGCTCGTAGTTG	550	13653	9191	7987	78	3
18S rRNA 1.1	SSU_rRNA_Euk	18S rRNA 1.1.20	GTGAGTCT	GTGCCCTTCCGTCAATT	AGTTAAAAAGCTCGTAGTTG	550	3813	2179	2073	125	3
18S rRNA 1.1	SSU_rRNA_Euk	18S rRNA 1.1.21	GGATATGG	GTGCCCTTCCGTCAATT	AGTTAAAAAGCTCGTAGTTG	550	5656	3305	3079	74	3
18S rRNA 1.1	SSU_rRNA_Euk	18S rRNA 1.1.22	CAGACTGT	GTGCCCTTCCGTCAATT	AGTTAAAAAGCTCGTAGTTG	550	9535	5071	4733	179	3
18S rRNA 1.1	SSU_rRNA_Euk	18S rRNA 1.1.23	CTCACACT	GTGCCCTTCCGTCAATT	AGTTAAAAAGCTCGTAGTTG	550	11471	7615	6601	76	3
18S rRNA 1.1	SSU_rRNA_Euk	18S rRNA 1.1.24	CTCAAGTG	GTGCCCTTCCGTCAATT	AGTTAAAAAGCTCGTAGTTG	550	8558	5192	4785	158	3
18S rRNA 1.1	SSU_rRNA_Euk	18S rRNA 1.1.25	TACCAACG	GTGCCCTTCCGTCAATT	AGTTAAAAAGCTCGTAGTTG	550	2853	1725	1647	57	3
18S rRNA 1.1	SSU_rRNA_Euk	18S rRNA 1.1.26	AGACGTCT	GTGCCCTTCCGTCAATT	AGTTAAAAAGCTCGTAGTTG	550	4761	2911	2725	122	3
18S rRNA 1.1	SSU_rRNA_Euk	18S rRNA 1.1.27	TACGATCG	GTGCCCTTCCGTCAATT	AGTTAAAAAGCTCGTAGTTG	550	5672	4031	3566	77	3
18S rRNA 1.1	SSU_rRNA_Euk	18S rRNA 1.1.28	ACAGTGAG	GTGCCCTTCCGTCAATT	AGTTAAAAAGCTCGTAGTTG	550	4855	2723	2543	92	3
18S rRNA 1.1	SSU_rRNA_Euk	18S rRNA 1.1.29	TACCGGAT	GTGCCCTTCCGTCAATT	AGTTAAAAAGCTCGTAGTTG	550	4487	2845	2555	62	3
18S rRNA 1.1	SSU_rRNA_Euk	18S rRNA 1.1.30	TCTGAGTG	GTGCCCTTCCGTCAATT	AGTTAAAAAGCTCGTAGTTG	550	7542	5573	4784	66	3
18S rRNA 1.1	SSU_rRNA_Euk	18S rRNA 1.1.31	TGAGACAG	GTGCCCTTCCGTCAATT	AGTTAAAAAGCTCGTAGTTG	550	3937	2423	2225	108	3
18S rRNA 1.1	SSU_rRNA_Euk	18S rRNA 1.1.32	TCTGGAGT	GTGCCCTTCCGTCAATT	AGTTAAAAAGCTCGTAGTTG	550	7588	4872	4424	135	3
18S rRNA 1.1	SSU_rRNA_Euk	18S rRNA 1.1.33	CGAATAGG	GTGCCCTTCCGTCAATT	AGTTAAAAAGCTCGTAGTTG	550	8452	5569	4943	75	3
18S rRNA 1.1	SSU_rRNA_Euk	18S rRNA 1.1.34	TCTCGACT	GTGCCCTTCCGTCAATT	AGTTAAAAAGCTCGTAGTTG	550	8156	5646	4983	78	3
18S rRNA 1.1	SSU_rRNA_Euk	18S rRNA 1.1.35	AACCAAGG	GTGCCCTTCCGTCAATT	AGTTAAAAAGCTCGTAGTTG	550	10737	7331	6443	78	3
18S rRNA 1.1	SSU_rRNA_Euk	18S rRNA 1.1.36	TGTGTGTG	GTGCCCTTCCGTCAATT	AGTTAAAAAGCTCGTAGTTG	550	6427	3693	3398	128	3
18S rRNA 1.1	SSU_rRNA_Euk	18S rRNA 1.1.37	GGAACCAA	GTGCCCTTCCGTCAATT	AGTTAAAAAGCTCGTAGTTG	550	5872	3897	3367	62	3
18S rRNA 1.1	SSU_rRNA_Euk	18S rRNA 1.1.38	GGTTCCTT	GTGCCCTTCCGTCAATT	AGTTAAAAAGCTCGTAGTTG	550	3231	1911	1765	96	3
DsrA 1.1	dsrA	DsrA 1.1.1	CCTATAGG	CACTGGAARCAYGGYG CACTGGAAGCACGGHG CATTGGAAGCATGGWG CATTGGAAACAYGGYG YACTGGAAGCATGGAG CATTGGAAGCAYGGCG CAGTGGGGATTCGGTG TATTGGAAGCACGGTG CATTGGAAACACGGCG TACTGGAAGCAYGGTG TACTGGAAACACGGCG	NNATRCARTGCATRCA NNAGACAGTRCATGCA NNAGGCAGYGCATGCA NNATRCAGTTCATGCA NNATGCAGTGKATGCA NNAGGCAATGCATGCA NNAGACATCTCATACA NNATRTAGTGCATGCA NNATGCAGTGSGTGCA NNAGACAATGCATGCA	722	9471	5373	5144	103	3
DsrA 1.1	dsrA	DsrA 1.1.2	TACGTACG	CACTGGAARCAYGGYG CACTGGAAGCACGGHG CATTGGAAGCATGGWG CATTGGAAACAYGGYG YACTGGAAGCATGGAG CATTGGAAGCAYGGCG CAGTGGGGATTCGGTG TATTGGAAGCACGGTG CATTGGAAACACGGCG TACTGGAAGCAYGGTG TACTGGAAACACGGCG	NNATRCARTGCATRCA NNAGACAGTRCATGCA NNAGGCAGYGCATGCA NNATRCAGTTCATGCA NNATGCAGTGKATGCA NNAGGCAATGCATGCA NNAGACATCTCATACA NNATRTAGTGCATGCA NNATGCAGTGSGTGCA NNAGACAATGCATGCA	722	4349	1368	1355	63	3
DsrA 1.1	dsrA	DsrA 1.1.3	CAGTAGAG	CACTGGAARCAYGGYG CACTGGAAGCACGGHG CATTGGAAGCATGGWG CATTGGAAACAYGGYG YACTGGAAGCATGGAG CATTGGAAGCAYGGCG CAGTGGGGATTCGGTG TATTGGAAGCACGGTG CATTGGAAACACGGCG TACTGGAAGCAYGGTG TACTGGAAACACGGCG	NNATRCARTGCATRCA NNAGACAGTRCATGCA NNAGGCAGYGCATGCA NNATRCAGTTCATGCA NNATGCAGTGKATGCA NNAGGCAATGCATGCA NNAGACATCTCATACA NNATRTAGTGCATGCA NNATGCAGTGSGTGCA NNAGACAATGCATGCA	722	5113	2456	2412	37	3
DsrA 1.1	dsrA	DsrA 1.1.4	ACGACAAG	CACTGGAARCAYGGYG CACTGGAAGCACGGHG CATTGGAAGCATGGWG CATTGGAAACAYGGYG YACTGGAAGCATGGAG CATTGGAAGCAYGGCG CAGTGGGGATTCGGTG TATTGGAAGCACGGTG CATTGGAAACACGGCG TACTGGAAGCAYGGTG TACTGGAAACACGGCG	NNATRCARTGCATRCA NNAGACAGTRCATGCA NNAGGCAGYGCATGCA NNATRCAGTTCATGCA NNATGCAGTGKATGCA NNAGGCAATGCATGCA NNAGACATCTCATACA NNATRTAGTGCATGCA NNATGCAGTGSGTGCA NNAGACAATGCATGCA	722	16108	9997	9407	133	3
DsrA 1.1	dsrA	DsrA 1.1.5	CCAACCTT	CACTGGAARCAYGGYG CACTGGAAGCACGGHG CATTGGAAGCATGGWG CATTGGAAACAYGGYG YACTGGAAGCATGGAG CATTGGAAGCAYGGCG CAGTGGGGATTCGGTG TATTGGAAGCACGGTG CATTGGAAACACGGCG TACTGGAAGCAYGGTG TACTGGAAACACGGCG	NNATRCARTGCATRCA NNAGACAGTRCATGCA NNAGGCAGYGCATGCA NNATRCAGTTCATGCA NNATGCAGTGKATGCA NNAGGCAATGCATGCA NNAGACATCTCATACA NNATRTAGTGCATGCA NNATGCAGTGSGTGCA NNAGACAATGCATGCA	722	9095	2970	2909	73	3
DsrA 1.1	dsrA	DsrA 1.1.6	TGGTTCCT	CACTGGAARCAYGGYG CACTGGAAGCACGGHG CATTGGAAGCATGGWG CATTGGAAACAYGGYG YACTGGAAGCATGGAG CATTGGAAGCAYGGCG CAGTGGGGATTCGGTG TATTGGAAGCACGGTG CATTGGAAACACGGCG TACTGGAAGCAYGGTG TACTGGAAACACGGCG	NNATRCARTGCATRCA NNAGACAGTRCATGCA NNAGGCAGYGCATGCA NNATRCAGTTCATGCA NNATGCAGTGKATGCA NNAGGCAATGCATGCA NNAGACATCTCATACA NNATRTAGTGCATGCA NNATGCAGTGSGTGCA NNAGACAATGCATGCA	722	5161	2274	2237	37	3
DsrA 1.1	dsrA	DsrA 1.1.7	ACTGACTG	CACTGGAARCAYGGYG CACTGGAAGCACGGHG CATTGGAAGCATGGWG CATTGGAAACAYGGYG YACTGGAAGCATGGAG CATTGGAAGCAYGGCG CAGTGGGGATTCGGTG TATTGGAAGCACGGTG CATTGGAAACACGGCG TACTGGAAGCAYGGTG TACTGGAAACACGGCG	NNATRCARTGCATRCA NNAGACAGTRCATGCA NNAGGCAGYGCATGCA NNATRCAGTTCATGCA NNATGCAGTGKATGCA NNAGGCAATGCATGCA NNAGACATCTCATACA NNATRTAGTGCATGCA NNATGCAGTGSGTGCA NNAGACAATGCATGCA	722	5177	3292	3233	105	3
DsrA 1.1	dsrA	DsrA 1.1.8	CATCACCT	CACTGGAARCAYGGYG CACTGGAAGCACGGHG CATTGGAAGCATGGWG CATTGGAAACAYGGYG YACTGGAAGCATGGAG CATTGGAAGCAYGGCG CAGTGGGGATTCGGTG TATTGGAAGCACGGTG CATTGGAAACACGGCG TACTGGAAGCAYGGTG TACTGGAAACACGGCG	NNATRCARTGCATRCA NNAGACAGTRCATGCA NNAGGCAGYGCATGCA NNATRCAGTTCATGCA NNATGCAGTGKATGCA NNAGGCAATGCATGCA NNAGACATCTCATACA NNATRTAGTGCATGCA NNATGCAGTGSGTGCA NNAGACAATGCATGCA	722	4498	1466	1453	64	3
DsrA 1.1	dsrA	DsrA 1.1.9	GTCTCACT	CACTGGAARCAYGGYG CACTGGAAGCACGGHG CATTGGAAGCATGGWG CATTGGAAACAYGGYG YACTGGAAGCATGGAG CATTGGAAGCAYGGCG CAGTGGGGATTCGGTG TATTGGAAGCACGGTG CATTGGAAACACGGCG TACTGGAAGCAYGGTG TACTGGAAACACGGCG	NNATRCARTGCATRCA NNAGACAGTRCATGCA NNAGGCAGYGCATGCA NNATRCAGTTCATGCA NNATGCAGTGKATGCA NNAGGCAATGCATGCA NNAGACATCTCATACA NNATRTAGTGCATGCA NNATGCAGTGSGTGCA NNAGACAATGCATGCA	722	3189	1692	1674	39	3
DsrA 1.1	dsrA	DsrA 1.1.10	GATGGTAG	CACTGGAARCAYGGYG CACTGGAAGCACGGHG CATTGGAAGCATGGWG CATTGGAAACAYGGYG YACTGGAAGCATGGAG CATTGGAAGCAYGGCG CAGTGGGGATTCGGTG TATTGGAAGCACGGTG CATTGGAAACACGGCG TACTGGAAGCAYGGTG TACTGGAAACACGGCG	NNATRCARTGCATRCA NNAGACAGTRCATGCA NNAGGCAGYGCATGCA NNATRCAGTTCATGCA NNATGCAGTGKATGCA NNAGGCAATGCATGCA NNAGACATCTCATACA NNATRTAGTGCATGCA NNATGCAGTGSGTGCA NNAGACAATGCATGCA	722	5787	3464	3396	107	3
DsrA 1.1	dsrA	DsrA 1.1.11	GTTGGTTG	CACTGGAARCAYGGYG CACTGGAAGCACGGHG CATTGGAAGCATGGWG CATTGGAAACAYGGYG YACTGGAAGCATGGAG CATTGGAAGCAYGGCG CAGTGGGGATTCGGTG TATTGGAAGCACGGTG CATTGGAAACACGGCG TACTGGAAGCAYGGTG TACTGGAAACACGGCG	NNATRCARTGCATRCA NNAGACAGTRCATGCA NNAGGCAGYGCATGCA NNATRCAGTTCATGCA NNATGCAGTGKATGCA NNAGGCAATGCATGCA NNAGACATCTCATACA NNATRTAGTGCATGCA NNATGCAGTGSGTGCA NNAGACAATGCATGCA	722	2916	973	959	65	3
DsrA 1.1	dsrA	DsrA 1.1.12	CATCCTTG	CACTGGAARCAYGGYG CACTGGAAGCACGGHG CATTGGAAGCATGGWG CATTGGAAACAYGGYG YACTGGAAGCATGGAG CATTGGAAGCAYGGCG CAGTGGGGATTCGGTG TATTGGAAGCACGGTG CATTGGAAACACGGCG TACTGGAAGCAYGGTG TACTGGAAACACGGCG	NNATRCARTGCATRCA NNAGACAGTRCATGCA NNAGGCAGYGCATGCA NNATRCAGTTCATGCA NNATGCAGTGKATGCA NNAGGCAATGCATGCA NNAGACATCTCATACA NNATRTAGTGCATGCA NNATGCAGTGSGTGCA NNAGACAATGCATGCA	722	7860	3906	3868	44	3
DsrA 1.1	dsrA	DsrA 1.1.13	CTTCGTTG	CACTGGAARCAYGGYG CACTGGAAGCACGGHG CATTGGAAGCATGGWG CATTGGAAACAYGGYG YACTGGAAGCATGGAG CATTGGAAGCAYGGCG CAGTGGGGATTCGGTG TATTGGAAGCACGGTG CATTGGAAACACGGCG TACTGGAAGCAYGGTG TACTGGAAACACGGCG	NNATRCARTGCATRCA NNAGACAGTRCATGCA NNAGGCAGYGCATGCA NNATRCAGTTCATGCA NNATGCAGTGKATGCA NNAGGCAATGCATGCA NNAGACATCTCATACA NNATRTAGTGCATGCA NNATGCAGTGSGTGCA NNAGACAATGCATGCA	722	7334	4286	4121	118	3
DsrA 1.1	dsrA	DsrA 1.1.14	GCTACGAT	CACTGGAARCAYGGYG CACTGGAAGCACGGHG CATTGGAAGCATGGWG CATTGGAAACAYGGYG YACTGGAAGCATGGAG CATTGGAAGCAYGGCG CAGTGGGGATTCGGTG TATTGGAAGCACGGTG CATTGGAAACACGGCG TACTGGAAGCAYGGTG TACTGGAAACACGGCG	NNATRCARTGCATRCA NNAGACAGTRCATGCA NNAGGCAGYGCATGCA NNATRCAGTTCATGCA NNATGCAGTGKATGCA NNAGGCAATGCATGCA NNAGACATCTCATACA NNATRTAGTGCATGCA NNATGCAGTGSGTGCA NNAGACAATGCATGCA	722	7064	2134	2108	74	3
DsrA 1.1	dsrA	DsrA 1.1.15	TGGAACCT	CACTGGAARCAYGGYG CACTGGAAGCACGGHG CATTGGAAGCATGGWG CATTGGAAACAYGGYG YACTGGAAGCATGGAG CATTGGAAGCAYGGCG CAGTGGGGATTCGGTG TATTGGAAGCACGGTG CATTGGAAACACGGCG TACTGGAAGCAYGGTG TACTGGAAACACGGCG	NNATRCARTGCATRCA NNAGACAGTRCATGCA NNAGGCAGYGCATGCA NNATRCAGTTCATGCA NNATGCAGTGKATGCA NNAGGCAATGCATGCA NNAGACATCTCATACA NNATRTAGTGCATGCA NNATGCAGTGSGTGCA NNAGACAATGCATGCA	722	4803	2278	2258	40	3
DsrA 1.2	dsrA	DsrA 1.2.1	AGACACAG	CACTGGAARCAYGGYG CACTGGAAGCACGGHG CATTGGAAGCATGGWG CATTGGAAACAYGGYG YACTGGAAGCATGGAG CATTGGAAGCAYGGCG CAGTGGGGATTCGGTG TATTGGAAGCACGGTG CATTGGAAACACGGCG TACTGGAAGCAYGGTG TACTGGAAACACGGCG	NNATRCARTGCATRCA NNAGACAGTRCATGCA NNAGGCAGYGCATGCA NNATRCAGTTCATGCA NNATGCAGTGKATGCA NNAGGCAATGCATGCA NNAGACATCTCATACA NNATRTAGTGCATGCA NNATGCAGTGSGTGCA NNAGACAATGCATGCA	722	9555	7489	7288	68	3
DsrA 1.2	dsrA	DsrA 1.2.2	GCCGTAAT	CACTGGAARCAYGGYG CACTGGAAGCACGGHG CATTGGAAGCATGGWG CATTGGAAACAYGGYG YACTGGAAGCATGGAG CATTGGAAGCAYGGCG CAGTGGGGATTCGGTG TATTGGAAGCACGGTG CATTGGAAACACGGCG TACTGGAAGCAYGGTG TACTGGAAACACGGCG	NNATRCARTGCATRCA NNAGACAGTRCATGCA NNAGGCAGYGCATGCA NNATRCAGTTCATGCA NNATGCAGTGKATGCA NNAGGCAATGCATGCA NNAGACATCTCATACA NNATRTAGTGCATGCA NNATGCAGTGSGTGCA NNAGACAATGCATGCA	722	8040	6635	6411	50	3
DsrA 1.2	dsrA	DsrA 1.2.3	TCACCACT	CACTGGAARCAYGGYG CACTGGAAGCACGGHG CATTGGAAGCATGGWG CATTGGAAACAYGGYG YACTGGAAGCATGGAG CATTGGAAGCAYGGCG CAGTGGGGATTCGGTG TATTGGAAGCACGGTG CATTGGAAACACGGCG TACTGGAAGCAYGGTG TACTGGAAACACGGCG	NNATRCARTGCATRCA NNAGACAGTRCATGCA NNAGGCAGYGCATGCA NNATRCAGTTCATGCA NNATGCAGTGKATGCA NNAGGCAATGCATGCA NNAGACATCTCATACA NNATRTAGTGCATGCA NNATGCAGTGSGTGCA NNAGACAATGCATGCA	722	8151	6148	5980	68	3
DsrA 1.2	dsrA	DsrA 1.2.4	TGGACAAG	CACTGGAARCAYGGYG CACTGGAAGCACGGHG CATTGGAAGCATGGWG CATTGGAAACAYGGYG YACTGGAAGCATGGAG CATTGGAAGCAYGGCG CAGTGGGGATTCGGTG TATTGGAAGCACGGTG CATTGGAAACACGGCG TACTGGAAGCAYGGTG TACTGGAAACACGGCG	NNATRCARTGCATRCA NNAGACAGTRCATGCA NNAGGCAGYGCATGCA NNATRCAGTTCATGCA NNATGCAGTGKATGCA NNAGGCAATGCATGCA NNAGACATCTCATACA NNATRTAGTGCATGCA NNATGCAGTGSGTGCA NNAGACAATGCATGCA	722	7090	5777	5608	52	3
DsrA 1.2	dsrA	DsrA 1.2.5	GCTACCTT	CACTGGAARCAYGGYG CACTGGAAGCACGGHG CATTGGAAGCATGGWG CATTGGAAACAYGGYG YACTGGAAGCATGGAG CATTGGAAGCAYGGCG CAGTGGGGATTCGGTG TATTGGAAGCACGGTG CATTGGAAACACGGCG TACTGGAAGCAYGGTG TACTGGAAACACGGCG	NNATRCARTGCATRCA NNAGACAGTRCATGCA NNAGGCAGYGCATGCA NNATRCAGTTCATGCA NNATGCAGTGKATGCA NNAGGCAATGCATGCA NNAGACATCTCATACA NNATRTAGTGCATGCA NNATGCAGTGSGTGCA NNAGACAATGCATGCA	722	7570	5557	5431	66	3
DsrA 1.2	dsrA	DsrA 1.2.6	CTACACCT	CACTGGAARCAYGGYG CACTGGAAGCACGGHG CATTGGAAGCATGGWG CATTGGAAACAYGGYG YACTGGAAGCATGGAG CATTGGAAGCAYGGCG CAGTGGGGATTCGGTG TATTGGAAGCACGGTG CATTGGAAACACGGCG TACTGGAAGCAYGGTG TACTGGAAACACGGCG	NNATRCARTGCATRCA NNAGACAGTRCATGCA NNAGGCAGYGCATGCA NNATRCAGTTCATGCA NNATGCAGTGKATGCA NNAGGCAATGCATGCA NNAGACATCTCATACA NNATRTAGTGCATGCA NNATGCAGTGSGTGCA NNAGACAATGCATGCA	722	10912	8829	8557	59	3
DsrA 1.2	dsrA	DsrA 1.2.7	GACACTGT	CACTGGAARCAYGGYG CACTGGAAGCACGGHG CATTGGAAGCATGGWG CATTGGAAACAYGGYG YACTGGAAGCATGGAG CATTGGAAGCAYGGCG CAGTGGGGATTCGGTG TATTGGAAGCACGGTG CATTGGAAACACGGCG TACTGGAAGCAYGGTG TACTGGAAACACGGCG	NNATRCARTGCATRCA NNAGACAGTRCATGCA NNAGGCAGYGCATGCA NNATRCAGTTCATGCA NNATGCAGTGKATGCA NNAGGCAATGCATGCA NNAGACATCTCATACA NNATRTAGTGCATGCA NNATGCAGTGSGTGCA NNAGACAATGCATGCA	722	4722	3617	3565	64	3
DsrA 1.2	dsrA	DsrA 1.2.8	CAGATCTG	CACTGGAARCAYGGYG CACTGGAAGCACGGHG CATTGGAAGCATGGWG CATTGGAAACAYGGYG YACTGGAAGCATGGAG CATTGGAAGCAYGGCG CAGTGGGGATTCGGTG TATTGGAAGCACGGTG CATTGGAAACACGGCG TACTGGAAGCAYGGTG TACTGGAAACACGGCG	NNATRCARTGCATRCA NNAGACAGTRCATGCA NNAGGCAGYGCATGCA NNATRCAGTTCATGCA NNATGCAGTGKATGCA NNAGGCAATGCATGCA NNAGACATCTCATACA NNATRTAGTGCATGCA NNATGCAGTGSGTGCA NNAGACAATGCATGCA	722	13627	11226	10915	52	3
DsrA 1.2	dsrA	DsrA 1.2.9	CGATCCTT	CACTGGAARCAYGGYG CACTGGAAGCACGGHG CATTGGAAGCATGGWG CATTGGAAACAYGGYG YACTGGAAGCATGGAG CATTGGAAGCAYGGCG CAGTGGGGATTCGGTG TATTGGAAGCACGGTG CATTGGAAACACGGCG TACTGGAAGCAYGGTG TACTGGAAACACGGCG	NNATRCARTGCATRCA NNAGACAGTRCATGCA NNAGGCAGYGCATGCA NNATRCAGTTCATGCA NNATGCAGTGKATGCA NNAGGCAATGCATGCA NNAGACATCTCATACA NNATRTAGTGCATGCA NNATGCAGTGSGTGCA NNAGACAATGCATGCA	722	6296	4589	4493	66	3
DsrA 1.2	dsrA	DsrA 1.2.10	AGTCCTCT	CACTGGAARCAYGGYG CACTGGAAGCACGGHG CATTGGAAGCATGGWG CATTGGAAACAYGGYG YACTGGAAGCATGGAG CATTGGAAGCAYGGCG CAGTGGGGATTCGGTG TATTGGAAGCACGGTG CATTGGAAACACGGCG TACTGGAAGCAYGGTG TACTGGAAACACGGCG	NNATRCARTGCATRCA NNAGACAGTRCATGCA NNAGGCAGYGCATGCA NNATRCAGTTCATGCA NNATGCAGTGKATGCA NNAGGCAATGCATGCA NNAGACATCTCATACA NNATRTAGTGCATGCA NNATGCAGTGSGTGCA NNAGACAATGCATGCA	722	2066	1658	1641	46	3
DsrA 1.2	dsrA	DsrA 1.2.11	ACTGTCAG	CACTGGAARCAYGGYG CACTGGAAGCACGGHG CATTGGAAGCATGGWG CATTGGAAACAYGGYG YACTGGAAGCATGGAG CATTGGAAGCAYGGCG CAGTGGGGATTCGGTG TATTGGAAGCACGGTG CATTGGAAACACGGCG TACTGGAAGCAYGGTG TACTGGAAACACGGCG	NNATRCARTGCATRCA NNAGACAGTRCATGCA NNAGGCAGYGCATGCA NNATRCAGTTCATGCA NNATGCAGTGKATGCA NNAGGCAATGCATGCA NNAGACATCTCATACA NNATRTAGTGCATGCA NNATGCAGTGSGTGCA NNAGACAATGCATGCA	722	16246	11837	11499	69	3
DsrA 1.2	dsrA	DsrA 1.2.12	GACTACTG	CACTGGAARCAYGGYG CACTGGAAGCACGGHG CATTGGAAGCATGGWG CATTGGAAACAYGGYG YACTGGAAGCATGGAG CATTGGAAGCAYGGCG CAGTGGGGATTCGGTG TATTGGAAGCACGGTG CATTGGAAACACGGCG TACTGGAAGCAYGGTG TACTGGAAACACGGCG	NNATRCARTGCATRCA NNAGACAGTRCATGCA NNAGGCAGYGCATGCA NNATRCAGTTCATGCA NNATGCAGTGKATGCA NNAGGCAATGCATGCA NNAGACATCTCATACA NNATRTAGTGCATGCA NNATGCAGTGSGTGCA NNAGACAATGCATGCA	722	6441	5112	5033	46	3
DsrA 1.2	dsrA	DsrA 1.2.13	GCAATAGG	CACTGGAARCAYGGYG CACTGGAAGCACGGHG CATTGGAAGCATGGWG CATTGGAAACAYGGYG YACTGGAAGCATGGAG CATTGGAAGCAYGGCG CAGTGGGGATTCGGTG TATTGGAAGCACGGTG CATTGGAAACACGGCG TACTGGAAGCAYGGTG TACTGGAAACACGGCG	NNATRCARTGCATRCA NNAGACAGTRCATGCA NNAGGCAGYGCATGCA NNATRCAGTTCATGCA NNATGCAGTGKATGCA NNAGGCAATGCATGCA NNAGACATCTCATACA NNATRTAGTGCATGCA NNATGCAGTGSGTGCA NNAGACAATGCATGCA	722	2699	2066	2046	60	3
DsrA 1.2	dsrA	DsrA 1.2.14	CAACTGGT	CACTGGAARCAYGGYG CACTGGAAGCACGGHG CATTGGAAGCATGGWG CATTGGAAACAYGGYG YACTGGAAGCATGGAG CATTGGAAGCAYGGCG CAGTGGGGATTCGGTG TATTGGAAGCACGGTG CATTGGAAACACGGCG TACTGGAAGCAYGGTG TACTGGAAACACGGCG	NNATRCARTGCATRCA NNAGACAGTRCATGCA NNAGGCAGYGCATGCA NNATRCAGTTCATGCA NNATGCAGTGKATGCA NNAGGCAATGCATGCA NNAGACATCTCATACA NNATRTAGTGCATGCA NNATGCAGTGSGTGCA NNAGACAATGCATGCA	722	3715	3091	3035	48	3
DsrA 1.2	dsrA	DsrA 1.2.15	CTCATCTG	CACTGGAARCAYGGYG CACTGGAAGCACGGHG CATTGGAAGCATGGWG CATTGGAAACAYGGYG YACTGGAAGCATGGAG CATTGGAAGCAYGGCG CAGTGGGGATTCGGTG TATTGGAAGCACGGTG CATTGGAAACACGGCG TACTGGAAGCAYGGTG TACTGGAAACACGGCG	NNATRCARTGCATRCA NNAGACAGTRCATGCA NNAGGCAGYGCATGCA NNATRCAGTTCATGCA NNATGCAGTGKATGCA NNAGGCAATGCATGCA NNAGACATCTCATACA NNATRTAGTGCATGCA NNATGCAGTGSGTGCA NNAGACAATGCATGCA	722	7462	5987	5868	66	3
DsrA 1.2	dsrA	DsrA 1.2.16	GTTCACCT	CACTGGAARCAYGGYG CACTGGAAGCACGGHG CATTGGAAGCATGGWG CATTGGAAACAYGGYG YACTGGAAGCATGGAG CATTGGAAGCAYGGCG CAGTGGGGATTCGGTG TATTGGAAGCACGGTG CATTGGAAACACGGCG TACTGGAAGCAYGGTG TACTGGAAACACGGCG	NNATRCARTGCATRCA NNAGACAGTRCATGCA NNAGGCAGYGCATGCA NNATRCAGTTCATGCA NNATGCAGTGKATGCA NNAGGCAATGCATGCA NNAGACATCTCATACA NNATRTAGTGCATGCA NNATGCAGTGSGTGCA NNAGACAATGCATGCA	722	4694	4015	3950	48	3
DsrA 1.2	dsrA	DsrA 1.2.17	TGGAGTAG	CACTGGAARCAYGGYG CACTGGAAGCACGGHG CATTGGAAGCATGGWG CATTGGAAACAYGGYG YACTGGAAGCATGGAG CATTGGAAGCAYGGCG CAGTGGGGATTCGGTG TATTGGAAGCACGGTG CATTGGAAACACGGCG TACTGGAAGCAYGGTG TACTGGAAACACGGCG	NNATRCARTGCATRCA NNAGACAGTRCATGCA NNAGGCAGYGCATGCA NNATRCAGTTCATGCA NNATGCAGTGKATGCA NNAGGCAATGCATGCA NNAGACATCTCATACA NNATRTAGTGCATGCA NNATGCAGTGSGTGCA NNAGACAATGCATGCA	722	3898	3197	3125	62	3
DsrA 1.2	dsrA	DsrA 1.2.18	CTTCCTAG	CACTGGAARCAYGGYG CACTGGAAGCACGGHG CATTGGAAGCATGGWG CATTGGAAACAYGGYG YACTGGAAGCATGGAG CATTGGAAGCAYGGCG CAGTGGGGATTCGGTG TATTGGAAGCACGGTG CATTGGAAACACGGCG TACTGGAAGCAYGGTG TACTGGAAACACGGCG	NNATRCARTGCATRCA NNAGACAGTRCATGCA NNAGGCAGYGCATGCA NNATRCAGTTCATGCA NNATGCAGTGKATGCA NNAGGCAATGCATGCA NNAGACATCTCATACA NNATRTAGTGCATGCA NNATGCAGTGSGTGCA NNAGACAATGCATGCA	722	2320	2012	1987	48	3
16S rRNA 2.4 (Mock communities)	SSU_rRNA	16S rRNA 2.4.1	CGAAGGAT	CCTACGGGNGGCWGCAG	GACTACHVGGGTATCTAATCC	465	6019	4559	1906	44	15
16S rRNA 2.4 (Mock communities)	SSU_rRNA	16S rRNA 2.4.2	CTCATGAG	CCTACGGGNGGCWGCAG	GACTACHVGGGTATCTAATCC	465	5091	3735	1873	49	15
16S rRNA 2.4 (Mock communities)	SSU_rRNA	16S rRNA 2.4.3	TTGGCGAT	CCTACGGGNGGCWGCAG	GACTACHVGGGTATCTAATCC	465	2148	1593	764	35	15
16S rRNA 2.4 (Mock communities)	SSU_rRNA	16S rRNA 2.4.4	ACTCTGAG	CCTACGGGNGGCWGCAG	GACTACHVGGGTATCTAATCC	465	5282	3697	1833	36	15
16S rRNA 2.4 (Mock communities)	SSU_rRNA	16S rRNA 2.4.5	ACTCCACT	CCTACGGGNGGCWGCAG	GACTACHVGGGTATCTAATCC	465	5505	4102	1874	41	15
16S rRNA 2.4 (Mock communities)	SSU_rRNA	16S rRNA 2.4.6	ATCCTAGG	CCTACGGGNGGCWGCAG	GACTACHVGGGTATCTAATCC	465	7711	5567	2763	36	15
16S rRNA 2.4 (Mock communities)	SSU_rRNA	16S rRNA 2.4.7	GTTGTGGT	CCTACGGGNGGCWGCAG	GACTACHVGGGTATCTAATCC	465	5923	4384	2067	31	15
16S rRNA 2.4 (Mock communities)	SSU_rRNA	16S rRNA 2.4.8	GTCTAGTG	CCTACGGGNGGCWGCAG	GACTACHVGGGTATCTAATCC	465	18874	13847	5908	39	15
16S rRNA 2.4 (Mock communities)	SSU_rRNA	16S rRNA 2.4.9	TGTCGAGT	CCTACGGGNGGCWGCAG	GACTACHVGGGTATCTAATCC	465	9918	7341	2825	32	15
16S rRNA 2.4 (Mock communities)	SSU_rRNA	16S rRNA 2.4.10	TCGTCAAG	CCTACGGGNGGCWGCAG	GACTACHVGGGTATCTAATCC	465	3039	2151	1090	18	15
16S rRNA 2.4 (Mock communities)	SSU_rRNA	16S rRNA 2.4.11	GTACCTAG	CCTACGGGNGGCWGCAG	GACTACHVGGGTATCTAATCC	465	12465	8983	3545	37	15
16S rRNA 2.4 (Mock communities)	SSU_rRNA	16S rRNA 2.4.12	CGTTCGTT	CCTACGGGNGGCWGCAG	GACTACHVGGGTATCTAATCC	465	7193	4850	2348	32	15
16S rRNA 2.4 (Mock communities)	SSU_rRNA	16S rRNA 2.4.13	CTTCGAAG	CCTACGGGNGGCWGCAG	GACTACHVGGGTATCTAATCC	465	5201	3863	1789	37	15
16S rRNA 2.4 (Mock communities)	SSU_rRNA	16S rRNA 2.4.14	CCTATTCG	CCTACGGGNGGCWGCAG	GACTACHVGGGTATCTAATCC	465	6388	4420	2248	49	15
16S rRNA 2.4 (Mock communities)	SSU_rRNA	16S rRNA 2.4.15	GAGAGACT	CCTACGGGNGGCWGCAG	GACTACHVGGGTATCTAATCC	465	6294	4090	1873	45	15
16S rRNA 2.4 (Mock communities)	SSU_rRNA	16S rRNA 2.4.16	GACTAGAG	CCTACGGGNGGCWGCAG	GACTACHVGGGTATCTAATCC	465	7185	4855	2316	30	15
16S rRNA 2.4 (Mock communities)	SSU_rRNA	16S rRNA 2.4.17	CCTACCAT	CCTACGGGNGGCWGCAG	GACTACHVGGGTATCTAATCC	465	11356	7596	3168	47	15
16S rRNA 2.4 (Mock communities)	SSU_rRNA	16S rRNA 2.4.18	GTCTACAG	CCTACGGGNGGCWGCAG	GACTACHVGGGTATCTAATCC	465	6184	3909	2126	35	15
DsrB 1.1	dsrB	DsrB 1.1.1	GTGAGTCT	CAYACCCAGGGNTGG CAYACBCAAGGNTGG CATACDCAGGGHTGG CACACDCAGGGNTGG CACACDCAGGGNTGG CATACHCAGGGNTAY CAYACACAAGGATGG CACACCCAGGGWTTC CACACHCAGGGCTAT CACACBCAGGGMTAC CACACSCAGGGKTAY	CAGTTDCCRCARTACAT CAGTTACCRCAGAACAT CAGTTGSCGCAGAACAT CAGTTYCCGCAGAACAT CAGTTKCCACAGAACAT CAATTWCCACAGAACAT CAGTTGGCACAATACAT CAATTGCCGCAGAACAT CAATTTCCGCAGTACAT CAATTGGCACAGTACAT CAGTTAGCGCACATCAT CAGGCACCGCAGAACAT CAGTTGCCGCAAAACAT	352	4555	3864	2923	253	15
DsrB 1.1	dsrB	DsrB 1.1.2	GGATATGG	CAYACCCAGGGNTGG CAYACBCAAGGNTGG CATACDCAGGGHTGG CACACDCAGGGNTGG CACACDCAGGGNTGG CATACHCAGGGNTAY CAYACACAAGGATGG CACACCCAGGGWTTC CACACHCAGGGCTAT CACACBCAGGGMTAC CACACSCAGGGKTAY	CAGTTDCCRCARTACAT CAGTTACCRCAGAACAT CAGTTGSCGCAGAACAT CAGTTYCCGCAGAACAT CAGTTKCCACAGAACAT CAATTWCCACAGAACAT CAGTTGGCACAATACAT CAATTGCCGCAGAACAT CAATTTCCGCAGTACAT CAATTGGCACAGTACAT CAGTTAGCGCACATCAT CAGGCACCGCAGAACAT CAGTTGCCGCAAAACAT	352	8830	7370	5417	312	15
DsrB 1.1	dsrB	DsrB 1.1.3	CAGACTGT	CAYACCCAGGGNTGG CAYACBCAAGGNTGG CATACDCAGGGHTGG CACACDCAGGGNTGG CACACDCAGGGNTGG CATACHCAGGGNTAY CAYACACAAGGATGG CACACCCAGGGWTTC CACACHCAGGGCTAT CACACBCAGGGMTAC CACACSCAGGGKTAY	CAGTTDCCRCARTACAT CAGTTACCRCAGAACAT CAGTTGSCGCAGAACAT CAGTTYCCGCAGAACAT CAGTTKCCACAGAACAT CAATTWCCACAGAACAT CAGTTGGCACAATACAT CAATTGCCGCAGAACAT CAATTTCCGCAGTACAT CAATTGGCACAGTACAT CAGTTAGCGCACATCAT CAGGCACCGCAGAACAT CAGTTGCCGCAAAACAT	352	12461	10051	7302	337	15
DsrB 1.1	dsrB	DsrB 1.1.4	CTCACACT	CAYACCCAGGGNTGG CAYACBCAAGGNTGG CATACDCAGGGHTGG CACACDCAGGGNTGG CACACDCAGGGNTGG CATACHCAGGGNTAY CAYACACAAGGATGG CACACCCAGGGWTTC CACACHCAGGGCTAT CACACBCAGGGMTAC CACACSCAGGGKTAY	CAGTTDCCRCARTACAT CAGTTACCRCAGAACAT CAGTTGSCGCAGAACAT CAGTTYCCGCAGAACAT CAGTTKCCACAGAACAT CAATTWCCACAGAACAT CAGTTGGCACAATACAT CAATTGCCGCAGAACAT CAATTTCCGCAGTACAT CAATTGGCACAGTACAT CAGTTAGCGCACATCAT CAGGCACCGCAGAACAT CAGTTGCCGCAAAACAT	352	6889	5783	4332	299	15
DsrB 1.1	dsrB	DsrB 1.1.5	CTCAAGTG	CAYACCCAGGGNTGG CAYACBCAAGGNTGG CATACDCAGGGHTGG CACACDCAGGGNTGG CACACDCAGGGNTGG CATACHCAGGGNTAY CAYACACAAGGATGG CACACCCAGGGWTTC CACACHCAGGGCTAT CACACBCAGGGMTAC CACACSCAGGGKTAY	CAGTTDCCRCARTACAT CAGTTACCRCAGAACAT CAGTTGSCGCAGAACAT CAGTTYCCGCAGAACAT CAGTTKCCACAGAACAT CAATTWCCACAGAACAT CAGTTGGCACAATACAT CAATTGCCGCAGAACAT CAATTTCCGCAGTACAT CAATTGGCACAGTACAT CAGTTAGCGCACATCAT CAGGCACCGCAGAACAT CAGTTGCCGCAAAACAT	352	7291	6257	4608	292	15
DsrB 1.1	dsrB	DsrB 1.1.6	TACCAACG	CAYACCCAGGGNTGG CAYACBCAAGGNTGG CATACDCAGGGHTGG CACACDCAGGGNTGG CACACDCAGGGNTGG CATACHCAGGGNTAY CAYACACAAGGATGG CACACCCAGGGWTTC CACACHCAGGGCTAT CACACBCAGGGMTAC CACACSCAGGGKTAY	CAGTTDCCRCARTACAT CAGTTACCRCAGAACAT CAGTTGSCGCAGAACAT CAGTTYCCGCAGAACAT CAGTTKCCACAGAACAT CAATTWCCACAGAACAT CAGTTGGCACAATACAT CAATTGCCGCAGAACAT CAATTTCCGCAGTACAT CAATTGGCACAGTACAT CAGTTAGCGCACATCAT CAGGCACCGCAGAACAT CAGTTGCCGCAAAACAT	352	6331	5390	4025	274	15
DsrB 1.1	dsrB	DsrB 1.1.7	AGACGTCT	CAYACCCAGGGNTGG CAYACBCAAGGNTGG CATACDCAGGGHTGG CACACDCAGGGNTGG CACACDCAGGGNTGG CATACHCAGGGNTAY CAYACACAAGGATGG CACACCCAGGGWTTC CACACHCAGGGCTAT CACACBCAGGGMTAC CACACSCAGGGKTAY	CAGTTDCCRCARTACAT CAGTTACCRCAGAACAT CAGTTGSCGCAGAACAT CAGTTYCCGCAGAACAT CAGTTKCCACAGAACAT CAATTWCCACAGAACAT CAGTTGGCACAATACAT CAATTGCCGCAGAACAT CAATTTCCGCAGTACAT CAATTGGCACAGTACAT CAGTTAGCGCACATCAT CAGGCACCGCAGAACAT CAGTTGCCGCAAAACAT	352	5231	4498	3323	261	15
DsrB 1.1	dsrB	DsrB 1.1.8	TACGATCG	CAYACCCAGGGNTGG CAYACBCAAGGNTGG CATACDCAGGGHTGG CACACDCAGGGNTGG CACACDCAGGGNTGG CATACHCAGGGNTAY CAYACACAAGGATGG CACACCCAGGGWTTC CACACHCAGGGCTAT CACACBCAGGGMTAC CACACSCAGGGKTAY	CAGTTDCCRCARTACAT CAGTTACCRCAGAACAT CAGTTGSCGCAGAACAT CAGTTYCCGCAGAACAT CAGTTKCCACAGAACAT CAATTWCCACAGAACAT CAGTTGGCACAATACAT CAATTGCCGCAGAACAT CAATTTCCGCAGTACAT CAATTGGCACAGTACAT CAGTTAGCGCACATCAT CAGGCACCGCAGAACAT CAGTTGCCGCAAAACAT	352	6295	5321	3955	287	15
DsrB 1.2	dsrB	DsrB 1.2.1	AGTGAGTG	CAYACCCAGGGNTGG CAYACBCAAGGNTGG CATACDCAGGGHTGG CACACDCAGGGNTGG CACACDCAGGGNTGG CATACHCAGGGNTAY CAYACACAAGGATGG CACACCCAGGGWTTC CACACHCAGGGCTAT CACACBCAGGGMTAC CACACSCAGGGKTAY	CAGTTDCCRCARTACAT CAGTTACCRCAGAACAT CAGTTGSCGCAGAACAT CAGTTYCCGCAGAACAT CAGTTKCCACAGAACAT CAATTWCCACAGAACAT CAGTTGGCACAATACAT CAATTGCCGCAGAACAT CAATTTCCGCAGTACAT CAATTGGCACAGTACAT CAGTTAGCGCACATCAT CAGGCACCGCAGAACAT CAGTTGCCGCAAAACAT	352	8749	6554	3601	193	15
DsrB 1.2	dsrB	DsrB 1.2.2	GAACGATG	CAYACCCAGGGNTGG CAYACBCAAGGNTGG CATACDCAGGGHTGG CACACDCAGGGNTGG CACACDCAGGGNTGG CATACHCAGGGNTAY CAYACACAAGGATGG CACACCCAGGGWTTC CACACHCAGGGCTAT CACACBCAGGGMTAC CACACSCAGGGKTAY	CAGTTDCCRCARTACAT CAGTTACCRCAGAACAT CAGTTGSCGCAGAACAT CAGTTYCCGCAGAACAT CAGTTKCCACAGAACAT CAATTWCCACAGAACAT CAGTTGGCACAATACAT CAATTGCCGCAGAACAT CAATTTCCGCAGTACAT CAATTGGCACAGTACAT CAGTTAGCGCACATCAT CAGGCACCGCAGAACAT CAGTTGCCGCAAAACAT	352	16569	14557	8849	436	15
DsrB 1.2	dsrB	DsrB 1.2.3	TGGTCTAG	CAYACCCAGGGNTGG CAYACBCAAGGNTGG CATACDCAGGGHTGG CACACDCAGGGNTGG CACACDCAGGGNTGG CATACHCAGGGNTAY CAYACACAAGGATGG CACACCCAGGGWTTC CACACHCAGGGCTAT CACACBCAGGGMTAC CACACSCAGGGKTAY	CAGTTDCCRCARTACAT CAGTTACCRCAGAACAT CAGTTGSCGCAGAACAT CAGTTYCCGCAGAACAT CAGTTKCCACAGAACAT CAATTWCCACAGAACAT CAGTTGGCACAATACAT CAATTGCCGCAGAACAT CAATTTCCGCAGTACAT CAATTGGCACAGTACAT CAGTTAGCGCACATCAT CAGGCACCGCAGAACAT CAGTTGCCGCAAAACAT	352	6451	5591	3850	235	15
DsrB 1.2	dsrB	DsrB 1.2.4	CAGTCTCT	CAYACCCAGGGNTGG CAYACBCAAGGNTGG CATACDCAGGGHTGG CACACDCAGGGNTGG CACACDCAGGGNTGG CATACHCAGGGNTAY CAYACACAAGGATGG CACACCCAGGGWTTC CACACHCAGGGCTAT CACACBCAGGGMTAC CACACSCAGGGKTAY	CAGTTDCCRCARTACAT CAGTTACCRCAGAACAT CAGTTGSCGCAGAACAT CAGTTYCCGCAGAACAT CAGTTKCCACAGAACAT CAATTWCCACAGAACAT CAGTTGGCACAATACAT CAATTGCCGCAGAACAT CAATTTCCGCAGTACAT CAATTGGCACAGTACAT CAGTTAGCGCACATCAT CAGGCACCGCAGAACAT CAGTTGCCGCAAAACAT	352	7499	5478	3337	201	15
DsrB 1.2	dsrB	DsrB 1.2.5	GTCAGTGT	CAYACCCAGGGNTGG CAYACBCAAGGNTGG CATACDCAGGGHTGG CACACDCAGGGNTGG CACACDCAGGGNTGG CATACHCAGGGNTAY CAYACACAAGGATGG CACACCCAGGGWTTC CACACHCAGGGCTAT CACACBCAGGGMTAC CACACSCAGGGKTAY	CAGTTDCCRCARTACAT CAGTTACCRCAGAACAT CAGTTGSCGCAGAACAT CAGTTYCCGCAGAACAT CAGTTKCCACAGAACAT CAATTWCCACAGAACAT CAGTTGGCACAATACAT CAATTGCCGCAGAACAT CAATTTCCGCAGTACAT CAATTGGCACAGTACAT CAGTTAGCGCACATCAT CAGGCACCGCAGAACAT CAGTTGCCGCAAAACAT	352	9370	7973	5507	374	15
DsrB 1.2	dsrB	DsrB 1.2.6	GCATGGAA	CAYACCCAGGGNTGG CAYACBCAAGGNTGG CATACDCAGGGHTGG CACACDCAGGGNTGG CACACDCAGGGNTGG CATACHCAGGGNTAY CAYACACAAGGATGG CACACCCAGGGWTTC CACACHCAGGGCTAT CACACBCAGGGMTAC CACACSCAGGGKTAY	CAGTTDCCRCARTACAT CAGTTACCRCAGAACAT CAGTTGSCGCAGAACAT CAGTTYCCGCAGAACAT CAGTTKCCACAGAACAT CAATTWCCACAGAACAT CAGTTGGCACAATACAT CAATTGCCGCAGAACAT CAATTTCCGCAGTACAT CAATTGGCACAGTACAT CAGTTAGCGCACATCAT CAGGCACCGCAGAACAT CAGTTGCCGCAAAACAT	352	11718	10243	7001	261	15
DsrB 1.2	dsrB	DsrB 1.2.7	AAGGAAGG	CAYACCCAGGGNTGG CAYACBCAAGGNTGG CATACDCAGGGHTGG CACACDCAGGGNTGG CACACDCAGGGNTGG CATACHCAGGGNTAY CAYACACAAGGATGG CACACCCAGGGWTTC CACACHCAGGGCTAT CACACBCAGGGMTAC CACACSCAGGGKTAY	CAGTTDCCRCARTACAT CAGTTACCRCAGAACAT CAGTTGSCGCAGAACAT CAGTTYCCGCAGAACAT CAGTTKCCACAGAACAT CAATTWCCACAGAACAT CAGTTGGCACAATACAT CAATTGCCGCAGAACAT CAATTTCCGCAGTACAT CAATTGGCACAGTACAT CAGTTAGCGCACATCAT CAGGCACCGCAGAACAT CAGTTGCCGCAAAACAT	352	4256	3086	1824	168	15
DsrB 1.2	dsrB	DsrB 1.2.8	ATGGAACG	CAYACCCAGGGNTGG CAYACBCAAGGNTGG CATACDCAGGGHTGG CACACDCAGGGNTGG CACACDCAGGGNTGG CATACHCAGGGNTAY CAYACACAAGGATGG CACACCCAGGGWTTC CACACHCAGGGCTAT CACACBCAGGGMTAC CACACSCAGGGKTAY	CAGTTDCCRCARTACAT CAGTTACCRCAGAACAT CAGTTGSCGCAGAACAT CAGTTYCCGCAGAACAT CAGTTKCCACAGAACAT CAATTWCCACAGAACAT CAGTTGGCACAATACAT CAATTGCCGCAGAACAT CAATTTCCGCAGTACAT CAATTGGCACAGTACAT CAGTTAGCGCACATCAT CAGGCACCGCAGAACAT CAGTTGCCGCAAAACAT	352	9402	8255	5413	353	15
DsrB 1.2	dsrB	DsrB 1.2.9	GAAGGTTG	CAYACCCAGGGNTGG CAYACBCAAGGNTGG CATACDCAGGGHTGG CACACDCAGGGNTGG CACACDCAGGGNTGG CATACHCAGGGNTAY CAYACACAAGGATGG CACACCCAGGGWTTC CACACHCAGGGCTAT CACACBCAGGGMTAC CACACSCAGGGKTAY	CAGTTDCCRCARTACAT CAGTTACCRCAGAACAT CAGTTGSCGCAGAACAT CAGTTYCCGCAGAACAT CAGTTKCCACAGAACAT CAATTWCCACAGAACAT CAGTTGGCACAATACAT CAATTGCCGCAGAACAT CAATTTCCGCAGTACAT CAATTGGCACAGTACAT CAGTTAGCGCACATCAT CAGGCACCGCAGAACAT CAGTTGCCGCAAAACAT	352	5085	4256	3052	200	15
DsrB 1.2	dsrB	DsrB 1.2.10	AGTGTGAG	CAYACCCAGGGNTGG CAYACBCAAGGNTGG CATACDCAGGGHTGG CACACDCAGGGNTGG CACACDCAGGGNTGG CATACHCAGGGNTAY CAYACACAAGGATGG CACACCCAGGGWTTC CACACHCAGGGCTAT CACACBCAGGGMTAC CACACSCAGGGKTAY	CAGTTDCCRCARTACAT CAGTTACCRCAGAACAT CAGTTGSCGCAGAACAT CAGTTYCCGCAGAACAT CAGTTKCCACAGAACAT CAATTWCCACAGAACAT CAGTTGGCACAATACAT CAATTGCCGCAGAACAT CAATTTCCGCAGTACAT CAATTGGCACAGTACAT CAGTTAGCGCACATCAT CAGGCACCGCAGAACAT CAGTTGCCGCAAAACAT	352	3025	2223	1455	151	15
DsrB 1.2	dsrB	DsrB 1.2.11	CTGACTCT	CAYACCCAGGGNTGG CAYACBCAAGGNTGG CATACDCAGGGHTGG CACACDCAGGGNTGG CACACDCAGGGNTGG CATACHCAGGGNTAY CAYACACAAGGATGG CACACCCAGGGWTTC CACACHCAGGGCTAT CACACBCAGGGMTAC CACACSCAGGGKTAY	CAGTTDCCRCARTACAT CAGTTACCRCAGAACAT CAGTTGSCGCAGAACAT CAGTTYCCGCAGAACAT CAGTTKCCACAGAACAT CAATTWCCACAGAACAT CAGTTGGCACAATACAT CAATTGCCGCAGAACAT CAATTTCCGCAGTACAT CAATTGGCACAGTACAT CAGTTAGCGCACATCAT CAGGCACCGCAGAACAT CAGTTGCCGCAAAACAT	352	5530	4781	3555	341	15
DsrB 1.2	dsrB	DsrB 1.2.12	CTACCAAG	CAYACCCAGGGNTGG CAYACBCAAGGNTGG CATACDCAGGGHTGG CACACDCAGGGNTGG CACACDCAGGGNTGG CATACHCAGGGNTAY CAYACACAAGGATGG CACACCCAGGGWTTC CACACHCAGGGCTAT CACACBCAGGGMTAC CACACSCAGGGKTAY	CAGTTDCCRCARTACAT CAGTTACCRCAGAACAT CAGTTGSCGCAGAACAT CAGTTYCCGCAGAACAT CAGTTKCCACAGAACAT CAATTWCCACAGAACAT CAGTTGGCACAATACAT CAATTGCCGCAGAACAT CAATTTCCGCAGTACAT CAATTGGCACAGTACAT CAGTTAGCGCACATCAT CAGGCACCGCAGAACAT CAGTTGCCGCAAAACAT	352	7001	6157	4398	249	15
DsrB 1.2	dsrB	DsrB 1.2.13	AGGATGGT	CAYACCCAGGGNTGG CAYACBCAAGGNTGG CATACDCAGGGHTGG CACACDCAGGGNTGG CACACDCAGGGNTGG CATACHCAGGGNTAY CAYACACAAGGATGG CACACCCAGGGWTTC CACACHCAGGGCTAT CACACBCAGGGMTAC CACACSCAGGGKTAY	CAGTTDCCRCARTACAT CAGTTACCRCAGAACAT CAGTTGSCGCAGAACAT CAGTTYCCGCAGAACAT CAGTTKCCACAGAACAT CAATTWCCACAGAACAT CAGTTGGCACAATACAT CAATTGCCGCAGAACAT CAATTTCCGCAGTACAT CAATTGGCACAGTACAT CAGTTAGCGCACATCAT CAGGCACCGCAGAACAT CAGTTGCCGCAAAACAT	352	7108	5218	3286	189	15
DsrB 1.2	dsrB	DsrB 1.2.14	GATGGATG	CAYACCCAGGGNTGG CAYACBCAAGGNTGG CATACDCAGGGHTGG CACACDCAGGGNTGG CACACDCAGGGNTGG CATACHCAGGGNTAY CAYACACAAGGATGG CACACCCAGGGWTTC CACACHCAGGGCTAT CACACBCAGGGMTAC CACACSCAGGGKTAY	CAGTTDCCRCARTACAT CAGTTACCRCAGAACAT CAGTTGSCGCAGAACAT CAGTTYCCGCAGAACAT CAGTTKCCACAGAACAT CAATTWCCACAGAACAT CAGTTGGCACAATACAT CAATTGCCGCAGAACAT CAATTTCCGCAGTACAT CAATTGGCACAGTACAT CAGTTAGCGCACATCAT CAGGCACCGCAGAACAT CAGTTGCCGCAAAACAT	352	8706	6976	5277	384	15
DsrB 1.2	dsrB	DsrB 1.2.15	CCATCCAT	CAYACCCAGGGNTGG CAYACBCAAGGNTGG CATACDCAGGGHTGG CACACDCAGGGNTGG CACACDCAGGGNTGG CATACHCAGGGNTAY CAYACACAAGGATGG CACACCCAGGGWTTC CACACHCAGGGCTAT CACACBCAGGGMTAC CACACSCAGGGKTAY	CAGTTDCCRCARTACAT CAGTTACCRCAGAACAT CAGTTGSCGCAGAACAT CAGTTYCCGCAGAACAT CAGTTKCCACAGAACAT CAATTWCCACAGAACAT CAGTTGGCACAATACAT CAATTGCCGCAGAACAT CAATTTCCGCAGTACAT CAATTGGCACAGTACAT CAGTTAGCGCACATCAT CAGGCACCGCAGAACAT CAGTTGCCGCAAAACAT	352	6818	5700	4410	254	15
DsrB 1.3	dsrB	DsrB 1.3.1	GATCCATG	CAYACCCAGGGNTGG CAYACBCAAGGNTGG CATACDCAGGGHTGG CACACDCAGGGNTGG CACACDCAGGGNTGG CATACHCAGGGNTAY CAYACACAAGGATGG CACACCCAGGGWTTC CACACHCAGGGCTAT CACACBCAGGGMTAC CACACSCAGGGKTAY	CAGTTDCCRCARTACAT CAGTTACCRCAGAACAT CAGTTGSCGCAGAACAT CAGTTYCCGCAGAACAT CAGTTKCCACAGAACAT CAATTWCCACAGAACAT CAGTTGGCACAATACAT CAATTGCCGCAGAACAT CAATTTCCGCAGTACAT CAATTGGCACAGTACAT CAGTTAGCGCACATCAT CAGGCACCGCAGAACAT CAGTTGCCGCAAAACAT	352	10304	9030	5626	56	15
DsrB 1.3	dsrB	DsrB 1.3.2	GGTATTCG	CAYACCCAGGGNTGG CAYACBCAAGGNTGG CATACDCAGGGHTGG CACACDCAGGGNTGG CACACDCAGGGNTGG CATACHCAGGGNTAY CAYACACAAGGATGG CACACCCAGGGWTTC CACACHCAGGGCTAT CACACBCAGGGMTAC CACACSCAGGGKTAY	CAGTTDCCRCARTACAT CAGTTACCRCAGAACAT CAGTTGSCGCAGAACAT CAGTTYCCGCAGAACAT CAGTTKCCACAGAACAT CAATTWCCACAGAACAT CAGTTGGCACAATACAT CAATTGCCGCAGAACAT CAATTTCCGCAGTACAT CAATTGGCACAGTACAT CAGTTAGCGCACATCAT CAGGCACCGCAGAACAT CAGTTGCCGCAAAACAT	352	9075	8258	5174	121	15
DsrB 1.3	dsrB	DsrB 1.3.3	ACGAAGGT	CAYACCCAGGGNTGG CAYACBCAAGGNTGG CATACDCAGGGHTGG CACACDCAGGGNTGG CACACDCAGGGNTGG CATACHCAGGGNTAY CAYACACAAGGATGG CACACCCAGGGWTTC CACACHCAGGGCTAT CACACBCAGGGMTAC CACACSCAGGGKTAY	CAGTTDCCRCARTACAT CAGTTACCRCAGAACAT CAGTTGSCGCAGAACAT CAGTTYCCGCAGAACAT CAGTTKCCACAGAACAT CAATTWCCACAGAACAT CAGTTGGCACAATACAT CAATTGCCGCAGAACAT CAATTTCCGCAGTACAT CAATTGGCACAGTACAT CAGTTAGCGCACATCAT CAGGCACCGCAGAACAT CAGTTGCCGCAAAACAT	352	8091	7368	4771	142	15
DsrB 1.3	dsrB	DsrB 1.3.4	GTGTGTGT	CAYACCCAGGGNTGG CAYACBCAAGGNTGG CATACDCAGGGHTGG CACACDCAGGGNTGG CACACDCAGGGNTGG CATACHCAGGGNTAY CAYACACAAGGATGG CACACCCAGGGWTTC CACACHCAGGGCTAT CACACBCAGGGMTAC CACACSCAGGGKTAY	CAGTTDCCRCARTACAT CAGTTACCRCAGAACAT CAGTTGSCGCAGAACAT CAGTTYCCGCAGAACAT CAGTTKCCACAGAACAT CAATTWCCACAGAACAT CAGTTGGCACAATACAT CAATTGCCGCAGAACAT CAATTTCCGCAGTACAT CAATTGGCACAGTACAT CAGTTAGCGCACATCAT CAGGCACCGCAGAACAT CAGTTGCCGCAAAACAT	352	6788	6022	3953	122	15
DsrB 1.3	dsrB	DsrB 1.3.5	GGAAGGAA	CAYACCCAGGGNTGG CAYACBCAAGGNTGG CATACDCAGGGHTGG CACACDCAGGGNTGG CACACDCAGGGNTGG CATACHCAGGGNTAY CAYACACAAGGATGG CACACCCAGGGWTTC CACACHCAGGGCTAT CACACBCAGGGMTAC CACACSCAGGGKTAY	CAGTTDCCRCARTACAT CAGTTACCRCAGAACAT CAGTTGSCGCAGAACAT CAGTTYCCGCAGAACAT CAGTTKCCACAGAACAT CAATTWCCACAGAACAT CAGTTGGCACAATACAT CAATTGCCGCAGAACAT CAATTTCCGCAGTACAT CAATTGGCACAGTACAT CAGTTAGCGCACATCAT CAGGCACCGCAGAACAT CAGTTGCCGCAAAACAT	352	11765	10701	6850	148	15
DsrB 1.3	dsrB	DsrB 1.3.6	TGAGTCTG	CAYACCCAGGGNTGG CAYACBCAAGGNTGG CATACDCAGGGHTGG CACACDCAGGGNTGG CACACDCAGGGNTGG CATACHCAGGGNTAY CAYACACAAGGATGG CACACCCAGGGWTTC CACACHCAGGGCTAT CACACBCAGGGMTAC CACACSCAGGGKTAY	CAGTTDCCRCARTACAT CAGTTACCRCAGAACAT CAGTTGSCGCAGAACAT CAGTTYCCGCAGAACAT CAGTTKCCACAGAACAT CAATTWCCACAGAACAT CAGTTGGCACAATACAT CAATTGCCGCAGAACAT CAATTTCCGCAGTACAT CAATTGGCACAGTACAT CAGTTAGCGCACATCAT CAGGCACCGCAGAACAT CAGTTGCCGCAAAACAT	352	12775	11617	7327	136	15
DsrB 1.3	dsrB	DsrB 1.3.7	AACGTTCG	CAYACCCAGGGNTGG CAYACBCAAGGNTGG CATACDCAGGGHTGG CACACDCAGGGNTGG CACACDCAGGGNTGG CATACHCAGGGNTAY CAYACACAAGGATGG CACACCCAGGGWTTC CACACHCAGGGCTAT CACACBCAGGGMTAC CACACSCAGGGKTAY	CAGTTDCCRCARTACAT CAGTTACCRCAGAACAT CAGTTGSCGCAGAACAT CAGTTYCCGCAGAACAT CAGTTKCCACAGAACAT CAATTWCCACAGAACAT CAGTTGGCACAATACAT CAATTGCCGCAGAACAT CAATTTCCGCAGTACAT CAATTGGCACAGTACAT CAGTTAGCGCACATCAT CAGGCACCGCAGAACAT CAGTTGCCGCAAAACAT	352	9456	8181	5374	149	15
DsrB 1.3	dsrB	DsrB 1.3.8	ACGAACCT	CAYACCCAGGGNTGG CAYACBCAAGGNTGG CATACDCAGGGHTGG CACACDCAGGGNTGG CACACDCAGGGNTGG CATACHCAGGGNTAY CAYACACAAGGATGG CACACCCAGGGWTTC CACACHCAGGGCTAT CACACBCAGGGMTAC CACACSCAGGGKTAY	CAGTTDCCRCARTACAT CAGTTACCRCAGAACAT CAGTTGSCGCAGAACAT CAGTTYCCGCAGAACAT CAGTTKCCACAGAACAT CAATTWCCACAGAACAT CAGTTGGCACAATACAT CAATTGCCGCAGAACAT CAATTTCCGCAGTACAT CAATTGGCACAGTACAT CAGTTAGCGCACATCAT CAGGCACCGCAGAACAT CAGTTGCCGCAAAACAT	352	9584	8499	5536	130	15
DsrB 1.3	dsrB	DsrB 1.3.9	CACATCAG	CAYACCCAGGGNTGG CAYACBCAAGGNTGG CATACDCAGGGHTGG CACACDCAGGGNTGG CACACDCAGGGNTGG CATACHCAGGGNTAY CAYACACAAGGATGG CACACCCAGGGWTTC CACACHCAGGGCTAT CACACBCAGGGMTAC CACACSCAGGGKTAY	CAGTTDCCRCARTACAT CAGTTACCRCAGAACAT CAGTTGSCGCAGAACAT CAGTTYCCGCAGAACAT CAGTTKCCACAGAACAT CAATTWCCACAGAACAT CAGTTGGCACAATACAT CAATTGCCGCAGAACAT CAATTTCCGCAGTACAT CAATTGGCACAGTACAT CAGTTAGCGCACATCAT CAGGCACCGCAGAACAT CAGTTGCCGCAAAACAT	352	14135	12769	8228	157	15
DsrB 1.3	dsrB	DsrB 1.3.10	GTTCGATG	CAYACCCAGGGNTGG CAYACBCAAGGNTGG CATACDCAGGGHTGG CACACDCAGGGNTGG CACACDCAGGGNTGG CATACHCAGGGNTAY CAYACACAAGGATGG CACACCCAGGGWTTC CACACHCAGGGCTAT CACACBCAGGGMTAC CACACSCAGGGKTAY	CAGTTDCCRCARTACAT CAGTTACCRCAGAACAT CAGTTGSCGCAGAACAT CAGTTYCCGCAGAACAT CAGTTKCCACAGAACAT CAATTWCCACAGAACAT CAGTTGGCACAATACAT CAATTGCCGCAGAACAT CAATTTCCGCAGTACAT CAATTGGCACAGTACAT CAGTTAGCGCACATCAT CAGGCACCGCAGAACAT CAGTTGCCGCAAAACAT	352	8223	7310	4912	128	15
DsrB 1.3	dsrB	DsrB 1.3.11	AGTGGTCT	CAYACCCAGGGNTGG CAYACBCAAGGNTGG CATACDCAGGGHTGG CACACDCAGGGNTGG CACACDCAGGGNTGG CATACHCAGGGNTAY CAYACACAAGGATGG CACACCCAGGGWTTC CACACHCAGGGCTAT CACACBCAGGGMTAC CACACSCAGGGKTAY	CAGTTDCCRCARTACAT CAGTTACCRCAGAACAT CAGTTGSCGCAGAACAT CAGTTYCCGCAGAACAT CAGTTKCCACAGAACAT CAATTWCCACAGAACAT CAGTTGGCACAATACAT CAATTGCCGCAGAACAT CAATTTCCGCAGTACAT CAATTGGCACAGTACAT CAGTTAGCGCACATCAT CAGGCACCGCAGAACAT CAGTTGCCGCAAAACAT	352	4495	4009	2791	135	15
DsrB 1.3	dsrB	DsrB 1.3.12	CTCTACTG	CAYACCCAGGGNTGG CAYACBCAAGGNTGG CATACDCAGGGHTGG CACACDCAGGGNTGG CACACDCAGGGNTGG CATACHCAGGGNTAY CAYACACAAGGATGG CACACCCAGGGWTTC CACACHCAGGGCTAT CACACBCAGGGMTAC CACACSCAGGGKTAY	CAGTTDCCRCARTACAT CAGTTACCRCAGAACAT CAGTTGSCGCAGAACAT CAGTTYCCGCAGAACAT CAGTTKCCACAGAACAT CAATTWCCACAGAACAT CAGTTGGCACAATACAT CAATTGCCGCAGAACAT CAATTTCCGCAGTACAT CAATTGGCACAGTACAT CAGTTAGCGCACATCAT CAGGCACCGCAGAACAT CAGTTGCCGCAAAACAT	352	8050	7251	4898	136	15
DsrB 1.3	dsrB	DsrB 1.3.13	TAGGTAGG	CAYACCCAGGGNTGG CAYACBCAAGGNTGG CATACDCAGGGHTGG CACACDCAGGGNTGG CACACDCAGGGNTGG CATACHCAGGGNTAY CAYACACAAGGATGG CACACCCAGGGWTTC CACACHCAGGGCTAT CACACBCAGGGMTAC CACACSCAGGGKTAY	CAGTTDCCRCARTACAT CAGTTACCRCAGAACAT CAGTTGSCGCAGAACAT CAGTTYCCGCAGAACAT CAGTTKCCACAGAACAT CAATTWCCACAGAACAT CAGTTGGCACAATACAT CAATTGCCGCAGAACAT CAATTTCCGCAGTACAT CAATTGGCACAGTACAT CAGTTAGCGCACATCAT CAGGCACCGCAGAACAT CAGTTGCCGCAAAACAT	352	6376	5568	3764	123	15
DsrB 1.3	dsrB	DsrB 1.3.14	CTGAGTGT	CAYACCCAGGGNTGG CAYACBCAAGGNTGG CATACDCAGGGHTGG CACACDCAGGGNTGG CACACDCAGGGNTGG CATACHCAGGGNTAY CAYACACAAGGATGG CACACCCAGGGWTTC CACACHCAGGGCTAT CACACBCAGGGMTAC CACACSCAGGGKTAY	CAGTTDCCRCARTACAT CAGTTACCRCAGAACAT CAGTTGSCGCAGAACAT CAGTTYCCGCAGAACAT CAGTTKCCACAGAACAT CAATTWCCACAGAACAT CAGTTGGCACAATACAT CAATTGCCGCAGAACAT CAATTTCCGCAGTACAT CAATTGGCACAGTACAT CAGTTAGCGCACATCAT CAGGCACCGCAGAACAT CAGTTGCCGCAAAACAT	352	6519	5836	3872	111	15
DsrB 1.3	dsrB	DsrB 1.3.15	GGATCCAT	CAYACCCAGGGNTGG CAYACBCAAGGNTGG CATACDCAGGGHTGG CACACDCAGGGNTGG CACACDCAGGGNTGG CATACHCAGGGNTAY CAYACACAAGGATGG CACACCCAGGGWTTC CACACHCAGGGCTAT CACACBCAGGGMTAC CACACSCAGGGKTAY	CAGTTDCCRCARTACAT CAGTTACCRCAGAACAT CAGTTGSCGCAGAACAT CAGTTYCCGCAGAACAT CAGTTKCCACAGAACAT CAATTWCCACAGAACAT CAGTTGGCACAATACAT CAATTGCCGCAGAACAT CAATTTCCGCAGTACAT CAATTGGCACAGTACAT CAGTTAGCGCACATCAT CAGGCACCGCAGAACAT CAGTTGCCGCAAAACAT	352	4316	3880	2609	126	15
DsrB 1.3	dsrB	DsrB 1.3.16	CCTTCCAA	CAYACCCAGGGNTGG CAYACBCAAGGNTGG CATACDCAGGGHTGG CACACDCAGGGNTGG CACACDCAGGGNTGG CATACHCAGGGNTAY CAYACACAAGGATGG CACACCCAGGGWTTC CACACHCAGGGCTAT CACACBCAGGGMTAC CACACSCAGGGKTAY	CAGTTDCCRCARTACAT CAGTTACCRCAGAACAT CAGTTGSCGCAGAACAT CAGTTYCCGCAGAACAT CAGTTKCCACAGAACAT CAATTWCCACAGAACAT CAGTTGGCACAATACAT CAATTGCCGCAGAACAT CAATTTCCGCAGTACAT CAATTGGCACAGTACAT CAGTTAGCGCACATCAT CAGGCACCGCAGAACAT CAGTTGCCGCAAAACAT	352	7287	6688	4252	105	15
DsrB 1.3	dsrB	DsrB 1.3.17	TCAGAGAG	CAYACCCAGGGNTGG CAYACBCAAGGNTGG CATACDCAGGGHTGG CACACDCAGGGNTGG CACACDCAGGGNTGG CATACHCAGGGNTAY CAYACACAAGGATGG CACACCCAGGGWTTC CACACHCAGGGCTAT CACACBCAGGGMTAC CACACSCAGGGKTAY	CAGTTDCCRCARTACAT CAGTTACCRCAGAACAT CAGTTGSCGCAGAACAT CAGTTYCCGCAGAACAT CAGTTKCCACAGAACAT CAATTWCCACAGAACAT CAGTTGGCACAATACAT CAATTGCCGCAGAACAT CAATTTCCGCAGTACAT CAATTGGCACAGTACAT CAGTTAGCGCACATCAT CAGGCACCGCAGAACAT CAGTTGCCGCAAAACAT	352	7104	6512	4108	117	15
DsrB 1.3	dsrB	DsrB 1.3.18	GAGACAGT	CAYACCCAGGGNTGG CAYACBCAAGGNTGG CATACDCAGGGHTGG CACACDCAGGGNTGG CACACDCAGGGNTGG CATACHCAGGGNTAY CAYACACAAGGATGG CACACCCAGGGWTTC CACACHCAGGGCTAT CACACBCAGGGMTAC CACACSCAGGGKTAY	CAGTTDCCRCARTACAT CAGTTACCRCAGAACAT CAGTTGSCGCAGAACAT CAGTTYCCGCAGAACAT CAGTTKCCACAGAACAT CAATTWCCACAGAACAT CAGTTGGCACAATACAT CAATTGCCGCAGAACAT CAATTTCCGCAGTACAT CAATTGGCACAGTACAT CAGTTAGCGCACATCAT CAGGCACCGCAGAACAT CAGTTGCCGCAAAACAT	352	10415	9334	5891	111	15
DsrB 1.4	dsrB	DsrB 1.4.1	GATGACCT	CAYACCCAGGGNTGG CAYACBCAAGGNTGG CATACDCAGGGHTGG CACACDCAGGGNTGG CACACDCAGGGNTGG CATACHCAGGGNTAY CAYACACAAGGATGG CACACCCAGGGWTTC CACACHCAGGGCTAT CACACBCAGGGMTAC CACACSCAGGGKTAY	CAGTTDCCRCARTACAT CAGTTACCRCAGAACAT CAGTTGSCGCAGAACAT CAGTTYCCGCAGAACAT CAGTTKCCACAGAACAT CAATTWCCACAGAACAT CAGTTGGCACAATACAT CAATTGCCGCAGAACAT CAATTTCCGCAGTACAT CAATTGGCACAGTACAT CAGTTAGCGCACATCAT CAGGCACCGCAGAACAT CAGTTGCCGCAAAACAT	352	4930	4308	3115	293	15
DsrB 1.4	dsrB	DsrB 1.4.2	CTGTCTGT	CAYACCCAGGGNTGG CAYACBCAAGGNTGG CATACDCAGGGHTGG CACACDCAGGGNTGG CACACDCAGGGNTGG CATACHCAGGGNTAY CAYACACAAGGATGG CACACCCAGGGWTTC CACACHCAGGGCTAT CACACBCAGGGMTAC CACACSCAGGGKTAY	CAGTTDCCRCARTACAT CAGTTACCRCAGAACAT CAGTTGSCGCAGAACAT CAGTTYCCGCAGAACAT CAGTTKCCACAGAACAT CAATTWCCACAGAACAT CAGTTGGCACAATACAT CAATTGCCGCAGAACAT CAATTTCCGCAGTACAT CAATTGGCACAGTACAT CAGTTAGCGCACATCAT CAGGCACCGCAGAACAT CAGTTGCCGCAAAACAT	352	3846	3336	2435	284	15
DsrB 1.4	dsrB	DsrB 1.4.3	CACACAGT	CAYACCCAGGGNTGG CAYACBCAAGGNTGG CATACDCAGGGHTGG CACACDCAGGGNTGG CACACDCAGGGNTGG CATACHCAGGGNTAY CAYACACAAGGATGG CACACCCAGGGWTTC CACACHCAGGGCTAT CACACBCAGGGMTAC CACACSCAGGGKTAY	CAGTTDCCRCARTACAT CAGTTACCRCAGAACAT CAGTTGSCGCAGAACAT CAGTTYCCGCAGAACAT CAGTTKCCACAGAACAT CAATTWCCACAGAACAT CAGTTGGCACAATACAT CAATTGCCGCAGAACAT CAATTTCCGCAGTACAT CAATTGGCACAGTACAT CAGTTAGCGCACATCAT CAGGCACCGCAGAACAT CAGTTGCCGCAAAACAT	352	6954	6161	3876	286	15
DsrB 1.4	dsrB	DsrB 1.4.4	AACCGGTT	CAYACCCAGGGNTGG CAYACBCAAGGNTGG CATACDCAGGGHTGG CACACDCAGGGNTGG CACACDCAGGGNTGG CATACHCAGGGNTAY CAYACACAAGGATGG CACACCCAGGGWTTC CACACHCAGGGCTAT CACACBCAGGGMTAC CACACSCAGGGKTAY	CAGTTDCCRCARTACAT CAGTTACCRCAGAACAT CAGTTGSCGCAGAACAT CAGTTYCCGCAGAACAT CAGTTKCCACAGAACAT CAATTWCCACAGAACAT CAGTTGGCACAATACAT CAATTGCCGCAGAACAT CAATTTCCGCAGTACAT CAATTGGCACAGTACAT CAGTTAGCGCACATCAT CAGGCACCGCAGAACAT CAGTTGCCGCAAAACAT	352	4704	4126	3033	316	15
DsrB 1.4	dsrB	DsrB 1.4.5	TCTCTCAG	CAYACCCAGGGNTGG CAYACBCAAGGNTGG CATACDCAGGGHTGG CACACDCAGGGNTGG CACACDCAGGGNTGG CATACHCAGGGNTAY CAYACACAAGGATGG CACACCCAGGGWTTC CACACHCAGGGCTAT CACACBCAGGGMTAC CACACSCAGGGKTAY	CAGTTDCCRCARTACAT CAGTTACCRCAGAACAT CAGTTGSCGCAGAACAT CAGTTYCCGCAGAACAT CAGTTKCCACAGAACAT CAATTWCCACAGAACAT CAGTTGGCACAATACAT CAATTGCCGCAGAACAT CAATTTCCGCAGTACAT CAATTGGCACAGTACAT CAGTTAGCGCACATCAT CAGGCACCGCAGAACAT CAGTTGCCGCAAAACAT	352	3340	2853	2280	277	15
DsrB 1.4	dsrB	DsrB 1.4.6	GAGTCACT	CAYACCCAGGGNTGG CAYACBCAAGGNTGG CATACDCAGGGHTGG CACACDCAGGGNTGG CACACDCAGGGNTGG CATACHCAGGGNTAY CAYACACAAGGATGG CACACCCAGGGWTTC CACACHCAGGGCTAT CACACBCAGGGMTAC CACACSCAGGGKTAY	CAGTTDCCRCARTACAT CAGTTACCRCAGAACAT CAGTTGSCGCAGAACAT CAGTTYCCGCAGAACAT CAGTTKCCACAGAACAT CAATTWCCACAGAACAT CAGTTGGCACAATACAT CAATTGCCGCAGAACAT CAATTTCCGCAGTACAT CAATTGGCACAGTACAT CAGTTAGCGCACATCAT CAGGCACCGCAGAACAT CAGTTGCCGCAAAACAT	352	3171	2711	2101	269	15
DsrB 1.4	dsrB	DsrB 1.4.7	AGAGACTG	CAYACCCAGGGNTGG CAYACBCAAGGNTGG CATACDCAGGGHTGG CACACDCAGGGNTGG CACACDCAGGGNTGG CATACHCAGGGNTAY CAYACACAAGGATGG CACACCCAGGGWTTC CACACHCAGGGCTAT CACACBCAGGGMTAC CACACSCAGGGKTAY	CAGTTDCCRCARTACAT CAGTTACCRCAGAACAT CAGTTGSCGCAGAACAT CAGTTYCCGCAGAACAT CAGTTKCCACAGAACAT CAATTWCCACAGAACAT CAGTTGGCACAATACAT CAATTGCCGCAGAACAT CAATTTCCGCAGTACAT CAATTGGCACAGTACAT CAGTTAGCGCACATCAT CAGGCACCGCAGAACAT CAGTTGCCGCAAAACAT	352	6439	5490	3889	314	15
DsrB 1.4	dsrB	DsrB 1.4.8	ATATGCCG	CAYACCCAGGGNTGG CAYACBCAAGGNTGG CATACDCAGGGHTGG CACACDCAGGGNTGG CACACDCAGGGNTGG CATACHCAGGGNTAY CAYACACAAGGATGG CACACCCAGGGWTTC CACACHCAGGGCTAT CACACBCAGGGMTAC CACACSCAGGGKTAY	CAGTTDCCRCARTACAT CAGTTACCRCAGAACAT CAGTTGSCGCAGAACAT CAGTTYCCGCAGAACAT CAGTTKCCACAGAACAT CAATTWCCACAGAACAT CAGTTGGCACAATACAT CAATTGCCGCAGAACAT CAATTTCCGCAGTACAT CAATTGGCACAGTACAT CAGTTAGCGCACATCAT CAGGCACCGCAGAACAT CAGTTGCCGCAAAACAT	352	8074	6223	4484	316	15
DsrB 1.4	dsrB	DsrB 1.4.9	CCTACGAA	CAYACCCAGGGNTGG CAYACBCAAGGNTGG CATACDCAGGGHTGG CACACDCAGGGNTGG CACACDCAGGGNTGG CATACHCAGGGNTAY CAYACACAAGGATGG CACACCCAGGGWTTC CACACHCAGGGCTAT CACACBCAGGGMTAC CACACSCAGGGKTAY	CAGTTDCCRCARTACAT CAGTTACCRCAGAACAT CAGTTGSCGCAGAACAT CAGTTYCCGCAGAACAT CAGTTKCCACAGAACAT CAATTWCCACAGAACAT CAGTTGGCACAATACAT CAATTGCCGCAGAACAT CAATTTCCGCAGTACAT CAATTGGCACAGTACAT CAGTTAGCGCACATCAT CAGGCACCGCAGAACAT CAGTTGCCGCAAAACAT	352	7309	5974	3228	149	15
DsrB 1.4	dsrB	DsrB 1.4.10	CGTAGGAA	CAYACCCAGGGNTGG CAYACBCAAGGNTGG CATACDCAGGGHTGG CACACDCAGGGNTGG CACACDCAGGGNTGG CATACHCAGGGNTAY CAYACACAAGGATGG CACACCCAGGGWTTC CACACHCAGGGCTAT CACACBCAGGGMTAC CACACSCAGGGKTAY	CAGTTDCCRCARTACAT CAGTTACCRCAGAACAT CAGTTGSCGCAGAACAT CAGTTYCCGCAGAACAT CAGTTKCCACAGAACAT CAATTWCCACAGAACAT CAGTTGGCACAATACAT CAATTGCCGCAGAACAT CAATTTCCGCAGTACAT CAATTGGCACAGTACAT CAGTTAGCGCACATCAT CAGGCACCGCAGAACAT CAGTTGCCGCAAAACAT	352	7566	5861	3476	221	15
DsrB 1.4	dsrB	DsrB 1.4.11	CTCTGACT	CAYACCCAGGGNTGG CAYACBCAAGGNTGG CATACDCAGGGHTGG CACACDCAGGGNTGG CACACDCAGGGNTGG CATACHCAGGGNTAY CAYACACAAGGATGG CACACCCAGGGWTTC CACACHCAGGGCTAT CACACBCAGGGMTAC CACACSCAGGGKTAY	CAGTTDCCRCARTACAT CAGTTACCRCAGAACAT CAGTTGSCGCAGAACAT CAGTTYCCGCAGAACAT CAGTTKCCACAGAACAT CAATTWCCACAGAACAT CAGTTGGCACAATACAT CAATTGCCGCAGAACAT CAATTTCCGCAGTACAT CAATTGGCACAGTACAT CAGTTAGCGCACATCAT CAGGCACCGCAGAACAT CAGTTGCCGCAAAACAT	352	7607	6555	3535	216	15
DsrB 1.4	dsrB	DsrB 1.4.12	GTCATCAG	CAYACCCAGGGNTGG CAYACBCAAGGNTGG CATACDCAGGGHTGG CACACDCAGGGNTGG CACACDCAGGGNTGG CATACHCAGGGNTAY CAYACACAAGGATGG CACACCCAGGGWTTC CACACHCAGGGCTAT CACACBCAGGGMTAC CACACSCAGGGKTAY	CAGTTDCCRCARTACAT CAGTTACCRCAGAACAT CAGTTGSCGCAGAACAT CAGTTYCCGCAGAACAT CAGTTKCCACAGAACAT CAATTWCCACAGAACAT CAGTTGGCACAATACAT CAATTGCCGCAGAACAT CAATTTCCGCAGTACAT CAATTGGCACAGTACAT CAGTTAGCGCACATCAT CAGGCACCGCAGAACAT CAGTTGCCGCAAAACAT	352	4699	4090	2328	161	15
DsrB 1.4	dsrB	DsrB 1.4.13	TCACTCTG	CAYACCCAGGGNTGG CAYACBCAAGGNTGG CATACDCAGGGHTGG CACACDCAGGGNTGG CACACDCAGGGNTGG CATACHCAGGGNTAY CAYACACAAGGATGG CACACCCAGGGWTTC CACACHCAGGGCTAT CACACBCAGGGMTAC CACACSCAGGGKTAY	CAGTTDCCRCARTACAT CAGTTACCRCAGAACAT CAGTTGSCGCAGAACAT CAGTTYCCGCAGAACAT CAGTTKCCACAGAACAT CAATTWCCACAGAACAT CAGTTGGCACAATACAT CAATTGCCGCAGAACAT CAATTTCCGCAGTACAT CAATTGGCACAGTACAT CAGTTAGCGCACATCAT CAGGCACCGCAGAACAT CAGTTGCCGCAAAACAT	352	4765	4136	2696	226	15
DsrB 1.4	dsrB	DsrB 1.4.14	CTGACAGT	CAYACCCAGGGNTGG CAYACBCAAGGNTGG CATACDCAGGGHTGG CACACDCAGGGNTGG CACACDCAGGGNTGG CATACHCAGGGNTAY CAYACACAAGGATGG CACACCCAGGGWTTC CACACHCAGGGCTAT CACACBCAGGGMTAC CACACSCAGGGKTAY	CAGTTDCCRCARTACAT CAGTTACCRCAGAACAT CAGTTGSCGCAGAACAT CAGTTYCCGCAGAACAT CAGTTKCCACAGAACAT CAATTWCCACAGAACAT CAGTTGGCACAATACAT CAATTGCCGCAGAACAT CAATTTCCGCAGTACAT CAATTGGCACAGTACAT CAGTTAGCGCACATCAT CAGGCACCGCAGAACAT CAGTTGCCGCAAAACAT	352	6535	5855	3610	273	15
DsrB 1.4	dsrB	DsrB 1.4.15	AGTGACAG	CAYACCCAGGGNTGG CAYACBCAAGGNTGG CATACDCAGGGHTGG CACACDCAGGGNTGG CACACDCAGGGNTGG CATACHCAGGGNTAY CAYACACAAGGATGG CACACCCAGGGWTTC CACACHCAGGGCTAT CACACBCAGGGMTAC CACACSCAGGGKTAY	CAGTTDCCRCARTACAT CAGTTACCRCAGAACAT CAGTTGSCGCAGAACAT CAGTTYCCGCAGAACAT CAGTTKCCACAGAACAT CAATTWCCACAGAACAT CAGTTGGCACAATACAT CAATTGCCGCAGAACAT CAATTTCCGCAGTACAT CAATTGGCACAGTACAT CAGTTAGCGCACATCAT CAGGCACCGCAGAACAT CAGTTGCCGCAAAACAT	352	3809	3383	2322	264	15
DsrB 1.4	dsrB	DsrB 1.4.16	ACCTACCT	CAYACCCAGGGNTGG CAYACBCAAGGNTGG CATACDCAGGGHTGG CACACDCAGGGNTGG CACACDCAGGGNTGG CATACHCAGGGNTAY CAYACACAAGGATGG CACACCCAGGGWTTC CACACHCAGGGCTAT CACACBCAGGGMTAC CACACSCAGGGKTAY	CAGTTDCCRCARTACAT CAGTTACCRCAGAACAT CAGTTGSCGCAGAACAT CAGTTYCCGCAGAACAT CAGTTKCCACAGAACAT CAATTWCCACAGAACAT CAGTTGGCACAATACAT CAATTGCCGCAGAACAT CAATTTCCGCAGTACAT CAATTGGCACAGTACAT CAGTTAGCGCACATCAT CAGGCACCGCAGAACAT CAGTTGCCGCAAAACAT	352	4092	3549	2508	280	15
DsrB 1.4	dsrB	DsrB 1.4.17	CATGTGGT	CAYACCCAGGGNTGG CAYACBCAAGGNTGG CATACDCAGGGHTGG CACACDCAGGGNTGG CACACDCAGGGNTGG CATACHCAGGGNTAY CAYACACAAGGATGG CACACCCAGGGWTTC CACACHCAGGGCTAT CACACBCAGGGMTAC CACACSCAGGGKTAY	CAGTTDCCRCARTACAT CAGTTACCRCAGAACAT CAGTTGSCGCAGAACAT CAGTTYCCGCAGAACAT CAGTTKCCACAGAACAT CAATTWCCACAGAACAT CAGTTGGCACAATACAT CAATTGCCGCAGAACAT CAATTTCCGCAGTACAT CAATTGGCACAGTACAT CAGTTAGCGCACATCAT CAGGCACCGCAGAACAT CAGTTGCCGCAAAACAT	352	5836	4737	3113	281	15
DsrB 1.4	dsrB	DsrB 1.4.18	TTCGTAGG	CAYACCCAGGGNTGG CAYACBCAAGGNTGG CATACDCAGGGHTGG CACACDCAGGGNTGG CACACDCAGGGNTGG CATACHCAGGGNTAY CAYACACAAGGATGG CACACCCAGGGWTTC CACACHCAGGGCTAT CACACBCAGGGMTAC CACACSCAGGGKTAY	CAGTTDCCRCARTACAT CAGTTACCRCAGAACAT CAGTTGSCGCAGAACAT CAGTTYCCGCAGAACAT CAGTTKCCACAGAACAT CAATTWCCACAGAACAT CAGTTGGCACAATACAT CAATTGCCGCAGAACAT CAATTTCCGCAGTACAT CAATTGGCACAGTACAT CAGTTAGCGCACATCAT CAGGCACCGCAGAACAT CAGTTGCCGCAAAACAT	352	2502	1951	1369	183	15
DsrB 1.4	dsrB	DsrB 1.4.19	GTCTTGAG	CAYACCCAGGGNTGG CAYACBCAAGGNTGG CATACDCAGGGHTGG CACACDCAGGGNTGG CACACDCAGGGNTGG CATACHCAGGGNTAY CAYACACAAGGATGG CACACCCAGGGWTTC CACACHCAGGGCTAT CACACBCAGGGMTAC CACACSCAGGGKTAY	CAGTTDCCRCARTACAT CAGTTACCRCAGAACAT CAGTTGSCGCAGAACAT CAGTTYCCGCAGAACAT CAGTTKCCACAGAACAT CAATTWCCACAGAACAT CAGTTGGCACAATACAT CAATTGCCGCAGAACAT CAATTTCCGCAGTACAT CAATTGGCACAGTACAT CAGTTAGCGCACATCAT CAGGCACCGCAGAACAT CAGTTGCCGCAAAACAT	352	4198	3436	2408	272	15
DsrB 1.4	dsrB	DsrB 1.4.20	ACAGAGTG	CAYACCCAGGGNTGG CAYACBCAAGGNTGG CATACDCAGGGHTGG CACACDCAGGGNTGG CACACDCAGGGNTGG CATACHCAGGGNTAY CAYACACAAGGATGG CACACCCAGGGWTTC CACACHCAGGGCTAT CACACBCAGGGMTAC CACACSCAGGGKTAY	CAGTTDCCRCARTACAT CAGTTACCRCAGAACAT CAGTTGSCGCAGAACAT CAGTTYCCGCAGAACAT CAGTTKCCACAGAACAT CAATTWCCACAGAACAT CAGTTGGCACAATACAT CAATTGCCGCAGAACAT CAATTTCCGCAGTACAT CAATTGGCACAGTACAT CAGTTAGCGCACATCAT CAGGCACCGCAGAACAT CAGTTGCCGCAAAACAT	352	4747	3923	2635	276	15
DsrB 1.4	dsrB	DsrB 1.4.21	TTCGAACG	CAYACCCAGGGNTGG CAYACBCAAGGNTGG CATACDCAGGGHTGG CACACDCAGGGNTGG CACACDCAGGGNTGG CATACHCAGGGNTAY CAYACACAAGGATGG CACACCCAGGGWTTC CACACHCAGGGCTAT CACACBCAGGGMTAC CACACSCAGGGKTAY	CAGTTDCCRCARTACAT CAGTTACCRCAGAACAT CAGTTGSCGCAGAACAT CAGTTYCCGCAGAACAT CAGTTKCCACAGAACAT CAATTWCCACAGAACAT CAGTTGGCACAATACAT CAATTGCCGCAGAACAT CAATTTCCGCAGTACAT CAATTGGCACAGTACAT CAGTTAGCGCACATCAT CAGGCACCGCAGAACAT CAGTTGCCGCAAAACAT	352	1750	1582	1168	170	15
DsrB 1.4	dsrB	DsrB 1.4.22	GATGAGGT	CAYACCCAGGGNTGG CAYACBCAAGGNTGG CATACDCAGGGHTGG CACACDCAGGGNTGG CACACDCAGGGNTGG CATACHCAGGGNTAY CAYACACAAGGATGG CACACCCAGGGWTTC CACACHCAGGGCTAT CACACBCAGGGMTAC CACACSCAGGGKTAY	CAGTTDCCRCARTACAT CAGTTACCRCAGAACAT CAGTTGSCGCAGAACAT CAGTTYCCGCAGAACAT CAGTTKCCACAGAACAT CAATTWCCACAGAACAT CAGTTGGCACAATACAT CAATTGCCGCAGAACAT CAATTTCCGCAGTACAT CAATTGGCACAGTACAT CAGTTAGCGCACATCAT CAGGCACCGCAGAACAT CAGTTGCCGCAAAACAT	352	5342	4557	3206	325	15
DsrB 1.4	dsrB	DsrB 1.4.23	CCTACGTT	CAYACCCAGGGNTGG CAYACBCAAGGNTGG CATACDCAGGGHTGG CACACDCAGGGNTGG CACACDCAGGGNTGG CATACHCAGGGNTAY CAYACACAAGGATGG CACACCCAGGGWTTC CACACHCAGGGCTAT CACACBCAGGGMTAC CACACSCAGGGKTAY	CAGTTDCCRCARTACAT CAGTTACCRCAGAACAT CAGTTGSCGCAGAACAT CAGTTYCCGCAGAACAT CAGTTKCCACAGAACAT CAATTWCCACAGAACAT CAGTTGGCACAATACAT CAATTGCCGCAGAACAT CAATTTCCGCAGTACAT CAATTGGCACAGTACAT CAGTTAGCGCACATCAT CAGGCACCGCAGAACAT CAGTTGCCGCAAAACAT	352	4644	3997	2853	304	15
DsrB 1.4	dsrB	DsrB 1.4.24	GAGTTGAG	CAYACCCAGGGNTGG CAYACBCAAGGNTGG CATACDCAGGGHTGG CACACDCAGGGNTGG CACACDCAGGGNTGG CATACHCAGGGNTAY CAYACACAAGGATGG CACACCCAGGGWTTC CACACHCAGGGCTAT CACACBCAGGGMTAC CACACSCAGGGKTAY	CAGTTDCCRCARTACAT CAGTTACCRCAGAACAT CAGTTGSCGCAGAACAT CAGTTYCCGCAGAACAT CAGTTKCCACAGAACAT CAATTWCCACAGAACAT CAGTTGGCACAATACAT CAATTGCCGCAGAACAT CAATTTCCGCAGTACAT CAATTGGCACAGTACAT CAGTTAGCGCACATCAT CAGGCACCGCAGAACAT CAGTTGCCGCAAAACAT	352	4167	3434	2603	308	15
DsrB 1.4	dsrB	DsrB 1.4.25	GGTTCGAT	CAYACCCAGGGNTGG CAYACBCAAGGNTGG CATACDCAGGGHTGG CACACDCAGGGNTGG CACACDCAGGGNTGG CATACHCAGGGNTAY CAYACACAAGGATGG CACACCCAGGGWTTC CACACHCAGGGCTAT CACACBCAGGGMTAC CACACSCAGGGKTAY	CAGTTDCCRCARTACAT CAGTTACCRCAGAACAT CAGTTGSCGCAGAACAT CAGTTYCCGCAGAACAT CAGTTKCCACAGAACAT CAATTWCCACAGAACAT CAGTTGGCACAATACAT CAATTGCCGCAGAACAT CAATTTCCGCAGTACAT CAATTGGCACAGTACAT CAGTTAGCGCACATCAT CAGGCACCGCAGAACAT CAGTTGCCGCAAAACAT	352	3169	1959	1199	76	15
DsrB 1.4	dsrB	DsrB 1.4.26	ATCGTTGG	CAYACCCAGGGNTGG CAYACBCAAGGNTGG CATACDCAGGGHTGG CACACDCAGGGNTGG CACACDCAGGGNTGG CATACHCAGGGNTAY CAYACACAAGGATGG CACACCCAGGGWTTC CACACHCAGGGCTAT CACACBCAGGGMTAC CACACSCAGGGKTAY	CAGTTDCCRCARTACAT CAGTTACCRCAGAACAT CAGTTGSCGCAGAACAT CAGTTYCCGCAGAACAT CAGTTKCCACAGAACAT CAATTWCCACAGAACAT CAGTTGGCACAATACAT CAATTGCCGCAGAACAT CAATTTCCGCAGTACAT CAATTGGCACAGTACAT CAGTTAGCGCACATCAT CAGGCACCGCAGAACAT CAGTTGCCGCAAAACAT	352	5509	3477	2096	132	15
DsrB 1.4	dsrB	DsrB 1.4.27	AGACTCTG	CAYACCCAGGGNTGG CAYACBCAAGGNTGG CATACDCAGGGHTGG CACACDCAGGGNTGG CACACDCAGGGNTGG CATACHCAGGGNTAY CAYACACAAGGATGG CACACCCAGGGWTTC CACACHCAGGGCTAT CACACBCAGGGMTAC CACACSCAGGGKTAY	CAGTTDCCRCARTACAT CAGTTACCRCAGAACAT CAGTTGSCGCAGAACAT CAGTTYCCGCAGAACAT CAGTTKCCACAGAACAT CAATTWCCACAGAACAT CAGTTGGCACAATACAT CAATTGCCGCAGAACAT CAATTTCCGCAGTACAT CAATTGGCACAGTACAT CAGTTAGCGCACATCAT CAGGCACCGCAGAACAT CAGTTGCCGCAAAACAT	352	3618	2451	1579	118	15
DsrB 1.4	dsrB	DsrB 1.4.28	CAGTACTG	CAYACCCAGGGNTGG CAYACBCAAGGNTGG CATACDCAGGGHTGG CACACDCAGGGNTGG CACACDCAGGGNTGG CATACHCAGGGNTAY CAYACACAAGGATGG CACACCCAGGGWTTC CACACHCAGGGCTAT CACACBCAGGGMTAC CACACSCAGGGKTAY	CAGTTDCCRCARTACAT CAGTTACCRCAGAACAT CAGTTGSCGCAGAACAT CAGTTYCCGCAGAACAT CAGTTKCCACAGAACAT CAATTWCCACAGAACAT CAGTTGGCACAATACAT CAATTGCCGCAGAACAT CAATTTCCGCAGTACAT CAATTGGCACAGTACAT CAGTTAGCGCACATCAT CAGGCACCGCAGAACAT CAGTTGCCGCAAAACAT	352	6448	5123	2956	158	15
DsrB 1.4	dsrB	DsrB 1.4.29	CATCCAAG	CAYACCCAGGGNTGG CAYACBCAAGGNTGG CATACDCAGGGHTGG CACACDCAGGGNTGG CACACDCAGGGNTGG CATACHCAGGGNTAY CAYACACAAGGATGG CACACCCAGGGWTTC CACACHCAGGGCTAT CACACBCAGGGMTAC CACACSCAGGGKTAY	CAGTTDCCRCARTACAT CAGTTACCRCAGAACAT CAGTTGSCGCAGAACAT CAGTTYCCGCAGAACAT CAGTTKCCACAGAACAT CAATTWCCACAGAACAT CAGTTGGCACAATACAT CAATTGCCGCAGAACAT CAATTTCCGCAGTACAT CAATTGGCACAGTACAT CAGTTAGCGCACATCAT CAGGCACCGCAGAACAT CAGTTGCCGCAAAACAT	352	4952	4073	2684	209	15
DsrB 1.4	dsrB	DsrB 1.4.30	CGTTGGAT	CAYACCCAGGGNTGG CAYACBCAAGGNTGG CATACDCAGGGHTGG CACACDCAGGGNTGG CACACDCAGGGNTGG CATACHCAGGGNTAY CAYACACAAGGATGG CACACCCAGGGWTTC CACACHCAGGGCTAT CACACBCAGGGMTAC CACACSCAGGGKTAY	CAGTTDCCRCARTACAT CAGTTACCRCAGAACAT CAGTTGSCGCAGAACAT CAGTTYCCGCAGAACAT CAGTTKCCACAGAACAT CAATTWCCACAGAACAT CAGTTGGCACAATACAT CAATTGCCGCAGAACAT CAATTTCCGCAGTACAT CAATTGGCACAGTACAT CAGTTAGCGCACATCAT CAGGCACCGCAGAACAT CAGTTGCCGCAAAACAT	352	4026	3324	2286	220	15
DsrB 1.4	dsrB	DsrB 1.4.31	GATCTGGT	CAYACCCAGGGNTGG CAYACBCAAGGNTGG CATACDCAGGGHTGG CACACDCAGGGNTGG CACACDCAGGGNTGG CATACHCAGGGNTAY CAYACACAAGGATGG CACACCCAGGGWTTC CACACHCAGGGCTAT CACACBCAGGGMTAC CACACSCAGGGKTAY	CAGTTDCCRCARTACAT CAGTTACCRCAGAACAT CAGTTGSCGCAGAACAT CAGTTYCCGCAGAACAT CAGTTKCCACAGAACAT CAATTWCCACAGAACAT CAGTTGGCACAATACAT CAATTGCCGCAGAACAT CAATTTCCGCAGTACAT CAATTGGCACAGTACAT CAGTTAGCGCACATCAT CAGGCACCGCAGAACAT CAGTTGCCGCAAAACAT	352	5210	4367	3019	252	15
DsrB 1.4	dsrB	DsrB 1.4.32	GTTCCTTG	CAYACCCAGGGNTGG CAYACBCAAGGNTGG CATACDCAGGGHTGG CACACDCAGGGNTGG CACACDCAGGGNTGG CATACHCAGGGNTAY CAYACACAAGGATGG CACACCCAGGGWTTC CACACHCAGGGCTAT CACACBCAGGGMTAC CACACSCAGGGKTAY	CAGTTDCCRCARTACAT CAGTTACCRCAGAACAT CAGTTGSCGCAGAACAT CAGTTYCCGCAGAACAT CAGTTKCCACAGAACAT CAATTWCCACAGAACAT CAGTTGGCACAATACAT CAATTGCCGCAGAACAT CAATTTCCGCAGTACAT CAATTGGCACAGTACAT CAGTTAGCGCACATCAT CAGGCACCGCAGAACAT CAGTTGCCGCAAAACAT	352	6319	5369	3740	306	15
DsrB 1.4	dsrB	DsrB 1.4.33	CTAGTGGT	CAYACCCAGGGNTGG CAYACBCAAGGNTGG CATACDCAGGGHTGG CACACDCAGGGNTGG CACACDCAGGGNTGG CATACHCAGGGNTAY CAYACACAAGGATGG CACACCCAGGGWTTC CACACHCAGGGCTAT CACACBCAGGGMTAC CACACSCAGGGKTAY	CAGTTDCCRCARTACAT CAGTTACCRCAGAACAT CAGTTGSCGCAGAACAT CAGTTYCCGCAGAACAT CAGTTKCCACAGAACAT CAATTWCCACAGAACAT CAGTTGGCACAATACAT CAATTGCCGCAGAACAT CAATTTCCGCAGTACAT CAATTGGCACAGTACAT CAGTTAGCGCACATCAT CAGGCACCGCAGAACAT CAGTTGCCGCAAAACAT	352	6132	5222	3568	295	15
DsrB 1.4	dsrB	DsrB 1.4.34	CAGTCAGT	CAYACCCAGGGNTGG CAYACBCAAGGNTGG CATACDCAGGGHTGG CACACDCAGGGNTGG CACACDCAGGGNTGG CATACHCAGGGNTAY CAYACACAAGGATGG CACACCCAGGGWTTC CACACHCAGGGCTAT CACACBCAGGGMTAC CACACSCAGGGKTAY	CAGTTDCCRCARTACAT CAGTTACCRCAGAACAT CAGTTGSCGCAGAACAT CAGTTYCCGCAGAACAT CAGTTKCCACAGAACAT CAATTWCCACAGAACAT CAGTTGGCACAATACAT CAATTGCCGCAGAACAT CAATTTCCGCAGTACAT CAATTGGCACAGTACAT CAGTTAGCGCACATCAT CAGGCACCGCAGAACAT CAGTTGCCGCAAAACAT	352	4724	4028	2857	317	15
DsrB 1.5	dsrB	DsrB 1.5.1	ACAGTGAG	CAYACCCAGGGNTGG CAYACBCAAGGNTGG CATACDCAGGGHTGG CACACDCAGGGNTGG CACACDCAGGGNTGG CATACHCAGGGNTAY CAYACACAAGGATGG CACACCCAGGGWTTC CACACHCAGGGCTAT CACACBCAGGGMTAC CACACSCAGGGKTAY	CAGTTDCCRCARTACAT CAGTTACCRCAGAACAT CAGTTGSCGCAGAACAT CAGTTYCCGCAGAACAT CAGTTKCCACAGAACAT CAATTWCCACAGAACAT CAGTTGGCACAATACAT CAATTGCCGCAGAACAT CAATTTCCGCAGTACAT CAATTGGCACAGTACAT CAGTTAGCGCACATCAT CAGGCACCGCAGAACAT CAGTTGCCGCAAAACAT	352	4954	3377	2226	98	15
DsrB 1.5	dsrB	DsrB 1.5.2	TACCGGAT	CAYACCCAGGGNTGG CAYACBCAAGGNTGG CATACDCAGGGHTGG CACACDCAGGGNTGG CACACDCAGGGNTGG CATACHCAGGGNTAY CAYACACAAGGATGG CACACCCAGGGWTTC CACACHCAGGGCTAT CACACBCAGGGMTAC CACACSCAGGGKTAY	CAGTTDCCRCARTACAT CAGTTACCRCAGAACAT CAGTTGSCGCAGAACAT CAGTTYCCGCAGAACAT CAGTTKCCACAGAACAT CAATTWCCACAGAACAT CAGTTGGCACAATACAT CAATTGCCGCAGAACAT CAATTTCCGCAGTACAT CAATTGGCACAGTACAT CAGTTAGCGCACATCAT CAGGCACCGCAGAACAT CAGTTGCCGCAAAACAT	352	3751	2830	2218	149	15
DsrB 1.5	dsrB	DsrB 1.5.3	TCTGAGTG	CAYACCCAGGGNTGG CAYACBCAAGGNTGG CATACDCAGGGHTGG CACACDCAGGGNTGG CACACDCAGGGNTGG CATACHCAGGGNTAY CAYACACAAGGATGG CACACCCAGGGWTTC CACACHCAGGGCTAT CACACBCAGGGMTAC CACACSCAGGGKTAY	CAGTTDCCRCARTACAT CAGTTACCRCAGAACAT CAGTTGSCGCAGAACAT CAGTTYCCGCAGAACAT CAGTTKCCACAGAACAT CAATTWCCACAGAACAT CAGTTGGCACAATACAT CAATTGCCGCAGAACAT CAATTTCCGCAGTACAT CAATTGGCACAGTACAT CAGTTAGCGCACATCAT CAGGCACCGCAGAACAT CAGTTGCCGCAAAACAT	352	2352	1328	949	63	15
DsrB 1.5	dsrB	DsrB 1.5.4	TGAGACAG	CAYACCCAGGGNTGG CAYACBCAAGGNTGG CATACDCAGGGHTGG CACACDCAGGGNTGG CACACDCAGGGNTGG CATACHCAGGGNTAY CAYACACAAGGATGG CACACCCAGGGWTTC CACACHCAGGGCTAT CACACBCAGGGMTAC CACACSCAGGGKTAY	CAGTTDCCRCARTACAT CAGTTACCRCAGAACAT CAGTTGSCGCAGAACAT CAGTTYCCGCAGAACAT CAGTTKCCACAGAACAT CAATTWCCACAGAACAT CAGTTGGCACAATACAT CAATTGCCGCAGAACAT CAATTTCCGCAGTACAT CAATTGGCACAGTACAT CAGTTAGCGCACATCAT CAGGCACCGCAGAACAT CAGTTGCCGCAAAACAT	352	4954	3666	2263	131	15
DsrB 1.5	dsrB	DsrB 1.5.5	TCTGGAGT	CAYACCCAGGGNTGG CAYACBCAAGGNTGG CATACDCAGGGHTGG CACACDCAGGGNTGG CACACDCAGGGNTGG CATACHCAGGGNTAY CAYACACAAGGATGG CACACCCAGGGWTTC CACACHCAGGGCTAT CACACBCAGGGMTAC CACACSCAGGGKTAY	CAGTTDCCRCARTACAT CAGTTACCRCAGAACAT CAGTTGSCGCAGAACAT CAGTTYCCGCAGAACAT CAGTTKCCACAGAACAT CAATTWCCACAGAACAT CAGTTGGCACAATACAT CAATTGCCGCAGAACAT CAATTTCCGCAGTACAT CAATTGGCACAGTACAT CAGTTAGCGCACATCAT CAGGCACCGCAGAACAT CAGTTGCCGCAAAACAT	352	12	6	6	6	15
DsrB 1.5	dsrB	DsrB 1.5.6	CGAATAGG	CAYACCCAGGGNTGG CAYACBCAAGGNTGG CATACDCAGGGHTGG CACACDCAGGGNTGG CACACDCAGGGNTGG CATACHCAGGGNTAY CAYACACAAGGATGG CACACCCAGGGWTTC CACACHCAGGGCTAT CACACBCAGGGMTAC CACACSCAGGGKTAY	CAGTTDCCRCARTACAT CAGTTACCRCAGAACAT CAGTTGSCGCAGAACAT CAGTTYCCGCAGAACAT CAGTTKCCACAGAACAT CAATTWCCACAGAACAT CAGTTGGCACAATACAT CAATTGCCGCAGAACAT CAATTTCCGCAGTACAT CAATTGGCACAGTACAT CAGTTAGCGCACATCAT CAGGCACCGCAGAACAT CAGTTGCCGCAAAACAT	352	14265	12276	6869	210	15
DsrB 1.5	dsrB	DsrB 1.5.7	TCTCGACT	CAYACCCAGGGNTGG CAYACBCAAGGNTGG CATACDCAGGGHTGG CACACDCAGGGNTGG CACACDCAGGGNTGG CATACHCAGGGNTAY CAYACACAAGGATGG CACACCCAGGGWTTC CACACHCAGGGCTAT CACACBCAGGGMTAC CACACSCAGGGKTAY	CAGTTDCCRCARTACAT CAGTTACCRCAGAACAT CAGTTGSCGCAGAACAT CAGTTYCCGCAGAACAT CAGTTKCCACAGAACAT CAATTWCCACAGAACAT CAGTTGGCACAATACAT CAATTGCCGCAGAACAT CAATTTCCGCAGTACAT CAATTGGCACAGTACAT CAGTTAGCGCACATCAT CAGGCACCGCAGAACAT CAGTTGCCGCAAAACAT	352	3725	2715	1740	124	15
DsrB 1.5	dsrB	DsrB 1.5.8	AACCAAGG	CAYACCCAGGGNTGG CAYACBCAAGGNTGG CATACDCAGGGHTGG CACACDCAGGGNTGG CACACDCAGGGNTGG CATACHCAGGGNTAY CAYACACAAGGATGG CACACCCAGGGWTTC CACACHCAGGGCTAT CACACBCAGGGMTAC CACACSCAGGGKTAY	CAGTTDCCRCARTACAT CAGTTACCRCAGAACAT CAGTTGSCGCAGAACAT CAGTTYCCGCAGAACAT CAGTTKCCACAGAACAT CAATTWCCACAGAACAT CAGTTGGCACAATACAT CAATTGCCGCAGAACAT CAATTTCCGCAGTACAT CAATTGGCACAGTACAT CAGTTAGCGCACATCAT CAGGCACCGCAGAACAT CAGTTGCCGCAAAACAT	352	6768	5415	3388	163	15
DsrB 1.5	dsrB	DsrB 1.5.9	TGTGTGTG	CAYACCCAGGGNTGG CAYACBCAAGGNTGG CATACDCAGGGHTGG CACACDCAGGGNTGG CACACDCAGGGNTGG CATACHCAGGGNTAY CAYACACAAGGATGG CACACCCAGGGWTTC CACACHCAGGGCTAT CACACBCAGGGMTAC CACACSCAGGGKTAY	CAGTTDCCRCARTACAT CAGTTACCRCAGAACAT CAGTTGSCGCAGAACAT CAGTTYCCGCAGAACAT CAGTTKCCACAGAACAT CAATTWCCACAGAACAT CAGTTGGCACAATACAT CAATTGCCGCAGAACAT CAATTTCCGCAGTACAT CAATTGGCACAGTACAT CAGTTAGCGCACATCAT CAGGCACCGCAGAACAT CAGTTGCCGCAAAACAT	352	2215	1717	1145	81	15
DsrB 1.5	dsrB	DsrB 1.5.10	GGAACCAA	CAYACCCAGGGNTGG CAYACBCAAGGNTGG CATACDCAGGGHTGG CACACDCAGGGNTGG CACACDCAGGGNTGG CATACHCAGGGNTAY CAYACACAAGGATGG CACACCCAGGGWTTC CACACHCAGGGCTAT CACACBCAGGGMTAC CACACSCAGGGKTAY	CAGTTDCCRCARTACAT CAGTTACCRCAGAACAT CAGTTGSCGCAGAACAT CAGTTYCCGCAGAACAT CAGTTKCCACAGAACAT CAATTWCCACAGAACAT CAGTTGGCACAATACAT CAATTGCCGCAGAACAT CAATTTCCGCAGTACAT CAATTGGCACAGTACAT CAGTTAGCGCACATCAT CAGGCACCGCAGAACAT CAGTTGCCGCAAAACAT	352	5461	4454	2929	94	15
DsrB 1.5	dsrB	DsrB 1.5.11	ACAGGAGT	CAYACCCAGGGNTGG CAYACBCAAGGNTGG CATACDCAGGGHTGG CACACDCAGGGNTGG CACACDCAGGGNTGG CATACHCAGGGNTAY CAYACACAAGGATGG CACACCCAGGGWTTC CACACHCAGGGCTAT CACACBCAGGGMTAC CACACSCAGGGKTAY	CAGTTDCCRCARTACAT CAGTTACCRCAGAACAT CAGTTGSCGCAGAACAT CAGTTYCCGCAGAACAT CAGTTKCCACAGAACAT CAATTWCCACAGAACAT CAGTTGGCACAATACAT CAATTGCCGCAGAACAT CAATTTCCGCAGTACAT CAATTGGCACAGTACAT CAGTTAGCGCACATCAT CAGGCACCGCAGAACAT CAGTTGCCGCAAAACAT	352	8059	6713	4306	204	15
DsrB 1.5	dsrB	DsrB 1.5.12	CAAGACCT	CAYACCCAGGGNTGG CAYACBCAAGGNTGG CATACDCAGGGHTGG CACACDCAGGGNTGG CACACDCAGGGNTGG CATACHCAGGGNTAY CAYACACAAGGATGG CACACCCAGGGWTTC CACACHCAGGGCTAT CACACBCAGGGMTAC CACACSCAGGGKTAY	CAGTTDCCRCARTACAT CAGTTACCRCAGAACAT CAGTTGSCGCAGAACAT CAGTTYCCGCAGAACAT CAGTTKCCACAGAACAT CAATTWCCACAGAACAT CAGTTGGCACAATACAT CAATTGCCGCAGAACAT CAATTTCCGCAGTACAT CAATTGGCACAGTACAT CAGTTAGCGCACATCAT CAGGCACCGCAGAACAT CAGTTGCCGCAAAACAT	352	10066	8367	5376	231	15
DsrB 1.5	dsrB	DsrB 1.5.13	TAGGCCAT	CAYACCCAGGGNTGG CAYACBCAAGGNTGG CATACDCAGGGHTGG CACACDCAGGGNTGG CACACDCAGGGNTGG CATACHCAGGGNTAY CAYACACAAGGATGG CACACCCAGGGWTTC CACACHCAGGGCTAT CACACBCAGGGMTAC CACACSCAGGGKTAY	CAGTTDCCRCARTACAT CAGTTACCRCAGAACAT CAGTTGSCGCAGAACAT CAGTTYCCGCAGAACAT CAGTTKCCACAGAACAT CAATTWCCACAGAACAT CAGTTGGCACAATACAT CAATTGCCGCAGAACAT CAATTTCCGCAGTACAT CAATTGGCACAGTACAT CAGTTAGCGCACATCAT CAGGCACCGCAGAACAT CAGTTGCCGCAAAACAT	352	3127	2586	1726	158	15
DsrB 1.5	dsrB	DsrB 1.5.14	GGTTAAGG	CAYACCCAGGGNTGG CAYACBCAAGGNTGG CATACDCAGGGHTGG CACACDCAGGGNTGG CACACDCAGGGNTGG CATACHCAGGGNTAY CAYACACAAGGATGG CACACCCAGGGWTTC CACACHCAGGGCTAT CACACBCAGGGMTAC CACACSCAGGGKTAY	CAGTTDCCRCARTACAT CAGTTACCRCAGAACAT CAGTTGSCGCAGAACAT CAGTTYCCGCAGAACAT CAGTTKCCACAGAACAT CAATTWCCACAGAACAT CAGTTGGCACAATACAT CAATTGCCGCAGAACAT CAATTTCCGCAGTACAT CAATTGGCACAGTACAT CAGTTAGCGCACATCAT CAGGCACCGCAGAACAT CAGTTGCCGCAAAACAT	352	3618	3059	2074	164	15
DsrB 1.5	dsrB	DsrB 1.5.15	CCTTAAGG	CAYACCCAGGGNTGG CAYACBCAAGGNTGG CATACDCAGGGHTGG CACACDCAGGGNTGG CACACDCAGGGNTGG CATACHCAGGGNTAY CAYACACAAGGATGG CACACCCAGGGWTTC CACACHCAGGGCTAT CACACBCAGGGMTAC CACACSCAGGGKTAY	CAGTTDCCRCARTACAT CAGTTACCRCAGAACAT CAGTTGSCGCAGAACAT CAGTTYCCGCAGAACAT CAGTTKCCACAGAACAT CAATTWCCACAGAACAT CAGTTGGCACAATACAT CAATTGCCGCAGAACAT CAATTTCCGCAGTACAT CAATTGGCACAGTACAT CAGTTAGCGCACATCAT CAGGCACCGCAGAACAT CAGTTGCCGCAAAACAT	352	12361	10756	6469	208	15
DsrB 1.5	dsrB	DsrB 1.5.16	GGTTCCTT	CAYACCCAGGGNTGG CAYACBCAAGGNTGG CATACDCAGGGHTGG CACACDCAGGGNTGG CACACDCAGGGNTGG CATACHCAGGGNTAY CAYACACAAGGATGG CACACCCAGGGWTTC CACACHCAGGGCTAT CACACBCAGGGMTAC CACACSCAGGGKTAY	CAGTTDCCRCARTACAT CAGTTACCRCAGAACAT CAGTTGSCGCAGAACAT CAGTTYCCGCAGAACAT CAGTTKCCACAGAACAT CAATTWCCACAGAACAT CAGTTGGCACAATACAT CAATTGCCGCAGAACAT CAATTTCCGCAGTACAT CAATTGGCACAGTACAT CAGTTAGCGCACATCAT CAGGCACCGCAGAACAT CAGTTGCCGCAAAACAT	352	3057	2530	1832	168	15
DsrB 1.6	dsrB	DsrB 1.6.1	ACTCTGAG	CAYACCCAGGGNTGG CAYACBCAAGGNTGG CATACDCAGGGHTGG CACACDCAGGGNTGG CACACDCAGGGNTGG CATACHCAGGGNTAY CAYACACAAGGATGG CACACCCAGGGWTTC CACACHCAGGGCTAT CACACBCAGGGMTAC CACACSCAGGGKTAY	CAGTTDCCRCARTACAT CAGTTACCRCAGAACAT CAGTTGSCGCAGAACAT CAGTTYCCGCAGAACAT CAGTTKCCACAGAACAT CAATTWCCACAGAACAT CAGTTGGCACAATACAT CAATTGCCGCAGAACAT CAATTTCCGCAGTACAT CAATTGGCACAGTACAT CAGTTAGCGCACATCAT CAGGCACCGCAGAACAT CAGTTGCCGCAAAACAT	352	5935	2596	1881	356	15
DsrB 1.6	dsrB	DsrB 1.6.2	CGTACCTT	CAYACCCAGGGNTGG CAYACBCAAGGNTGG CATACDCAGGGHTGG CACACDCAGGGNTGG CACACDCAGGGNTGG CATACHCAGGGNTAY CAYACACAAGGATGG CACACCCAGGGWTTC CACACHCAGGGCTAT CACACBCAGGGMTAC CACACSCAGGGKTAY	CAGTTDCCRCARTACAT CAGTTACCRCAGAACAT CAGTTGSCGCAGAACAT CAGTTYCCGCAGAACAT CAGTTKCCACAGAACAT CAATTWCCACAGAACAT CAGTTGGCACAATACAT CAATTGCCGCAGAACAT CAATTTCCGCAGTACAT CAATTGGCACAGTACAT CAGTTAGCGCACATCAT CAGGCACCGCAGAACAT CAGTTGCCGCAAAACAT	352	6003	4413	2827	345	15
DsrB 1.6	dsrB	DsrB 1.6.3	CTGTTCTG	CAYACCCAGGGNTGG CAYACBCAAGGNTGG CATACDCAGGGHTGG CACACDCAGGGNTGG CACACDCAGGGNTGG CATACHCAGGGNTAY CAYACACAAGGATGG CACACCCAGGGWTTC CACACHCAGGGCTAT CACACBCAGGGMTAC CACACSCAGGGKTAY	CAGTTDCCRCARTACAT CAGTTACCRCAGAACAT CAGTTGSCGCAGAACAT CAGTTYCCGCAGAACAT CAGTTKCCACAGAACAT CAATTWCCACAGAACAT CAGTTGGCACAATACAT CAATTGCCGCAGAACAT CAATTTCCGCAGTACAT CAATTGGCACAGTACAT CAGTTAGCGCACATCAT CAGGCACCGCAGAACAT CAGTTGCCGCAAAACAT	352	3962	1701	1219	295	15
DsrB 1.6	dsrB	DsrB 1.6.4	TGTCCACT	CAYACCCAGGGNTGG CAYACBCAAGGNTGG CATACDCAGGGHTGG CACACDCAGGGNTGG CACACDCAGGGNTGG CATACHCAGGGNTAY CAYACACAAGGATGG CACACCCAGGGWTTC CACACHCAGGGCTAT CACACBCAGGGMTAC CACACSCAGGGKTAY	CAGTTDCCRCARTACAT CAGTTACCRCAGAACAT CAGTTGSCGCAGAACAT CAGTTYCCGCAGAACAT CAGTTKCCACAGAACAT CAATTWCCACAGAACAT CAGTTGGCACAATACAT CAATTGCCGCAGAACAT CAATTTCCGCAGTACAT CAATTGGCACAGTACAT CAGTTAGCGCACATCAT CAGGCACCGCAGAACAT CAGTTGCCGCAAAACAT	352	2705	1576	1141	265	15
DsrB 1.6	dsrB	DsrB 1.6.5	GGTACCAT	CAYACCCAGGGNTGG CAYACBCAAGGNTGG CATACDCAGGGHTGG CACACDCAGGGNTGG CACACDCAGGGNTGG CATACHCAGGGNTAY CAYACACAAGGATGG CACACCCAGGGWTTC CACACHCAGGGCTAT CACACBCAGGGMTAC CACACSCAGGGKTAY	CAGTTDCCRCARTACAT CAGTTACCRCAGAACAT CAGTTGSCGCAGAACAT CAGTTYCCGCAGAACAT CAGTTKCCACAGAACAT CAATTWCCACAGAACAT CAGTTGGCACAATACAT CAATTGCCGCAGAACAT CAATTTCCGCAGTACAT CAATTGGCACAGTACAT CAGTTAGCGCACATCAT CAGGCACCGCAGAACAT CAGTTGCCGCAAAACAT	352	4463	2941	2012	340	15
DsrB 1.6	dsrB	DsrB 1.6.6	ACTCCACT	CAYACCCAGGGNTGG CAYACBCAAGGNTGG CATACDCAGGGHTGG CACACDCAGGGNTGG CACACDCAGGGNTGG CATACHCAGGGNTAY CAYACACAAGGATGG CACACCCAGGGWTTC CACACHCAGGGCTAT CACACBCAGGGMTAC CACACSCAGGGKTAY	CAGTTDCCRCARTACAT CAGTTACCRCAGAACAT CAGTTGSCGCAGAACAT CAGTTYCCGCAGAACAT CAGTTKCCACAGAACAT CAATTWCCACAGAACAT CAGTTGGCACAATACAT CAATTGCCGCAGAACAT CAATTTCCGCAGTACAT CAATTGGCACAGTACAT CAGTTAGCGCACATCAT CAGGCACCGCAGAACAT CAGTTGCCGCAAAACAT	352	6894	5111	3294	409	15
DsrB 1.6	dsrB	DsrB 1.6.7	CTTCCATG	CAYACCCAGGGNTGG CAYACBCAAGGNTGG CATACDCAGGGHTGG CACACDCAGGGNTGG CACACDCAGGGNTGG CATACHCAGGGNTAY CAYACACAAGGATGG CACACCCAGGGWTTC CACACHCAGGGCTAT CACACBCAGGGMTAC CACACSCAGGGKTAY	CAGTTDCCRCARTACAT CAGTTACCRCAGAACAT CAGTTGSCGCAGAACAT CAGTTYCCGCAGAACAT CAGTTKCCACAGAACAT CAATTWCCACAGAACAT CAGTTGGCACAATACAT CAATTGCCGCAGAACAT CAATTTCCGCAGTACAT CAATTGGCACAGTACAT CAGTTAGCGCACATCAT CAGGCACCGCAGAACAT CAGTTGCCGCAAAACAT	352	3995	2317	1629	383	15
DsrB 1.6	dsrB	DsrB 1.6.8	AGGTGATG	CAYACCCAGGGNTGG CAYACBCAAGGNTGG CATACDCAGGGHTGG CACACDCAGGGNTGG CACACDCAGGGNTGG CATACHCAGGGNTAY CAYACACAAGGATGG CACACCCAGGGWTTC CACACHCAGGGCTAT CACACBCAGGGMTAC CACACSCAGGGKTAY	CAGTTDCCRCARTACAT CAGTTACCRCAGAACAT CAGTTGSCGCAGAACAT CAGTTYCCGCAGAACAT CAGTTKCCACAGAACAT CAATTWCCACAGAACAT CAGTTGGCACAATACAT CAATTGCCGCAGAACAT CAATTTCCGCAGTACAT CAATTGGCACAGTACAT CAGTTAGCGCACATCAT CAGGCACCGCAGAACAT CAGTTGCCGCAAAACAT	352	2603	1203	924	274	15
DsrB 1.6	dsrB	DsrB 1.6.9	TCGATCCT	CAYACCCAGGGNTGG CAYACBCAAGGNTGG CATACDCAGGGHTGG CACACDCAGGGNTGG CACACDCAGGGNTGG CATACHCAGGGNTAY CAYACACAAGGATGG CACACCCAGGGWTTC CACACHCAGGGCTAT CACACBCAGGGMTAC CACACSCAGGGKTAY	CAGTTDCCRCARTACAT CAGTTACCRCAGAACAT CAGTTGSCGCAGAACAT CAGTTYCCGCAGAACAT CAGTTKCCACAGAACAT CAATTWCCACAGAACAT CAGTTGGCACAATACAT CAATTGCCGCAGAACAT CAATTTCCGCAGTACAT CAATTGGCACAGTACAT CAGTTAGCGCACATCAT CAGGCACCGCAGAACAT CAGTTGCCGCAAAACAT	352	2629	1954	1332	257	15
DsrB 1.6	dsrB	DsrB 1.6.10	GTCTCTGT	CAYACCCAGGGNTGG CAYACBCAAGGNTGG CATACDCAGGGHTGG CACACDCAGGGNTGG CACACDCAGGGNTGG CATACHCAGGGNTAY CAYACACAAGGATGG CACACCCAGGGWTTC CACACHCAGGGCTAT CACACBCAGGGMTAC CACACSCAGGGKTAY	CAGTTDCCRCARTACAT CAGTTACCRCAGAACAT CAGTTGSCGCAGAACAT CAGTTYCCGCAGAACAT CAGTTKCCACAGAACAT CAATTWCCACAGAACAT CAGTTGGCACAATACAT CAATTGCCGCAGAACAT CAATTTCCGCAGTACAT CAATTGGCACAGTACAT CAGTTAGCGCACATCAT CAGGCACCGCAGAACAT CAGTTGCCGCAAAACAT	352	5664	4237	2706	332	15
DsrB 1.6	dsrB	DsrB 1.6.11	GATCGTTG	CAYACCCAGGGNTGG CAYACBCAAGGNTGG CATACDCAGGGHTGG CACACDCAGGGNTGG CACACDCAGGGNTGG CATACHCAGGGNTAY CAYACACAAGGATGG CACACCCAGGGWTTC CACACHCAGGGCTAT CACACBCAGGGMTAC CACACSCAGGGKTAY	CAGTTDCCRCARTACAT CAGTTACCRCAGAACAT CAGTTGSCGCAGAACAT CAGTTYCCGCAGAACAT CAGTTKCCACAGAACAT CAATTWCCACAGAACAT CAGTTGGCACAATACAT CAATTGCCGCAGAACAT CAATTTCCGCAGTACAT CAATTGGCACAGTACAT CAGTTAGCGCACATCAT CAGGCACCGCAGAACAT CAGTTGCCGCAAAACAT	352	2677	1513	1062	234	15
DsrB 1.6	dsrB	DsrB 1.6.12	CACATGTG	CAYACCCAGGGNTGG CAYACBCAAGGNTGG CATACDCAGGGHTGG CACACDCAGGGNTGG CACACDCAGGGNTGG CATACHCAGGGNTAY CAYACACAAGGATGG CACACCCAGGGWTTC CACACHCAGGGCTAT CACACBCAGGGMTAC CACACSCAGGGKTAY	CAGTTDCCRCARTACAT CAGTTACCRCAGAACAT CAGTTGSCGCAGAACAT CAGTTYCCGCAGAACAT CAGTTKCCACAGAACAT CAATTWCCACAGAACAT CAGTTGGCACAATACAT CAATTGCCGCAGAACAT CAATTTCCGCAGTACAT CAATTGGCACAGTACAT CAGTTAGCGCACATCAT CAGGCACCGCAGAACAT CAGTTGCCGCAAAACAT	352	4719	2680	1772	365	15
DsrB 1.6	dsrB	DsrB 1.6.13	GTCTAGTG	CAYACCCAGGGNTGG CAYACBCAAGGNTGG CATACDCAGGGHTGG CACACDCAGGGNTGG CACACDCAGGGNTGG CATACHCAGGGNTAY CAYACACAAGGATGG CACACCCAGGGWTTC CACACHCAGGGCTAT CACACBCAGGGMTAC CACACSCAGGGKTAY	CAGTTDCCRCARTACAT CAGTTACCRCAGAACAT CAGTTGSCGCAGAACAT CAGTTYCCGCAGAACAT CAGTTKCCACAGAACAT CAATTWCCACAGAACAT CAGTTGGCACAATACAT CAATTGCCGCAGAACAT CAATTTCCGCAGTACAT CAATTGGCACAGTACAT CAGTTAGCGCACATCAT CAGGCACCGCAGAACAT CAGTTGCCGCAAAACAT	352	4491	3332	2201	289	15
DsrB 1.6	dsrB	DsrB 1.6.14	TAATGCCG	CAYACCCAGGGNTGG CAYACBCAAGGNTGG CATACDCAGGGHTGG CACACDCAGGGNTGG CACACDCAGGGNTGG CATACHCAGGGNTAY CAYACACAAGGATGG CACACCCAGGGWTTC CACACHCAGGGCTAT CACACBCAGGGMTAC CACACSCAGGGKTAY	CAGTTDCCRCARTACAT CAGTTACCRCAGAACAT CAGTTGSCGCAGAACAT CAGTTYCCGCAGAACAT CAGTTKCCACAGAACAT CAATTWCCACAGAACAT CAGTTGGCACAATACAT CAATTGCCGCAGAACAT CAATTTCCGCAGTACAT CAATTGGCACAGTACAT CAGTTAGCGCACATCAT CAGGCACCGCAGAACAT CAGTTGCCGCAAAACAT	352	4830	3332	2120	302	15
DsrB 1.6	dsrB	DsrB 1.6.15	GAGAGACT	CAYACCCAGGGNTGG CAYACBCAAGGNTGG CATACDCAGGGHTGG CACACDCAGGGNTGG CACACDCAGGGNTGG CATACHCAGGGNTAY CAYACACAAGGATGG CACACCCAGGGWTTC CACACHCAGGGCTAT CACACBCAGGGMTAC CACACSCAGGGKTAY	CAGTTDCCRCARTACAT CAGTTACCRCAGAACAT CAGTTGSCGCAGAACAT CAGTTYCCGCAGAACAT CAGTTKCCACAGAACAT CAATTWCCACAGAACAT CAGTTGGCACAATACAT CAATTGCCGCAGAACAT CAATTTCCGCAGTACAT CAATTGGCACAGTACAT CAGTTAGCGCACATCAT CAGGCACCGCAGAACAT CAGTTGCCGCAAAACAT	352	4176	2688	1870	327	15
DsrB 1.6	dsrB	DsrB 1.6.16	CACAGTGT	CAYACCCAGGGNTGG CAYACBCAAGGNTGG CATACDCAGGGHTGG CACACDCAGGGNTGG CACACDCAGGGNTGG CATACHCAGGGNTAY CAYACACAAGGATGG CACACCCAGGGWTTC CACACHCAGGGCTAT CACACBCAGGGMTAC CACACSCAGGGKTAY	CAGTTDCCRCARTACAT CAGTTACCRCAGAACAT CAGTTGSCGCAGAACAT CAGTTYCCGCAGAACAT CAGTTKCCACAGAACAT CAATTWCCACAGAACAT CAGTTGGCACAATACAT CAATTGCCGCAGAACAT CAATTTCCGCAGTACAT CAATTGGCACAGTACAT CAGTTAGCGCACATCAT CAGGCACCGCAGAACAT CAGTTGCCGCAAAACAT	352	8584	5799	3587	507	15
DsrB 1.6	dsrB	DsrB 1.6.17	AGTGGAGT	CAYACCCAGGGNTGG CAYACBCAAGGNTGG CATACDCAGGGHTGG CACACDCAGGGNTGG CACACDCAGGGNTGG CATACHCAGGGNTAY CAYACACAAGGATGG CACACCCAGGGWTTC CACACHCAGGGCTAT CACACBCAGGGMTAC CACACSCAGGGKTAY	CAGTTDCCRCARTACAT CAGTTACCRCAGAACAT CAGTTGSCGCAGAACAT CAGTTYCCGCAGAACAT CAGTTKCCACAGAACAT CAATTWCCACAGAACAT CAGTTGGCACAATACAT CAATTGCCGCAGAACAT CAATTTCCGCAGTACAT CAATTGGCACAGTACAT CAGTTAGCGCACATCAT CAGGCACCGCAGAACAT CAGTTGCCGCAAAACAT	352	3434	2309	1553	264	15
DsrB 1.6	dsrB	DsrB 1.6.18	TTGGCCTT	CAYACCCAGGGNTGG CAYACBCAAGGNTGG CATACDCAGGGHTGG CACACDCAGGGNTGG CACACDCAGGGNTGG CATACHCAGGGNTAY CAYACACAAGGATGG CACACCCAGGGWTTC CACACHCAGGGCTAT CACACBCAGGGMTAC CACACSCAGGGKTAY	CAGTTDCCRCARTACAT CAGTTACCRCAGAACAT CAGTTGSCGCAGAACAT CAGTTYCCGCAGAACAT CAGTTKCCACAGAACAT CAATTWCCACAGAACAT CAGTTGGCACAATACAT CAATTGCCGCAGAACAT CAATTTCCGCAGTACAT CAATTGGCACAGTACAT CAGTTAGCGCACATCAT CAGGCACCGCAGAACAT CAGTTGCCGCAAAACAT	352	1263	896	644	159	15
DsrB 1.6	dsrB	DsrB 1.6.19	TTCCTACG	CAYACCCAGGGNTGG CAYACBCAAGGNTGG CATACDCAGGGHTGG CACACDCAGGGNTGG CACACDCAGGGNTGG CATACHCAGGGNTAY CAYACACAAGGATGG CACACCCAGGGWTTC CACACHCAGGGCTAT CACACBCAGGGMTAC CACACSCAGGGKTAY	CAGTTDCCRCARTACAT CAGTTACCRCAGAACAT CAGTTGSCGCAGAACAT CAGTTYCCGCAGAACAT CAGTTKCCACAGAACAT CAATTWCCACAGAACAT CAGTTGGCACAATACAT CAATTGCCGCAGAACAT CAATTTCCGCAGTACAT CAATTGGCACAGTACAT CAGTTAGCGCACATCAT CAGGCACCGCAGAACAT CAGTTGCCGCAAAACAT	352	5171	3117	2039	307	15
DsrB 1.6	dsrB	DsrB 1.6.20	GAGTGAGT	CAYACCCAGGGNTGG CAYACBCAAGGNTGG CATACDCAGGGHTGG CACACDCAGGGNTGG CACACDCAGGGNTGG CATACHCAGGGNTAY CAYACACAAGGATGG CACACCCAGGGWTTC CACACHCAGGGCTAT CACACBCAGGGMTAC CACACSCAGGGKTAY	CAGTTDCCRCARTACAT CAGTTACCRCAGAACAT CAGTTGSCGCAGAACAT CAGTTYCCGCAGAACAT CAGTTKCCACAGAACAT CAATTWCCACAGAACAT CAGTTGGCACAATACAT CAATTGCCGCAGAACAT CAATTTCCGCAGTACAT CAATTGGCACAGTACAT CAGTTAGCGCACATCAT CAGGCACCGCAGAACAT CAGTTGCCGCAAAACAT	352	4922	3333	2104	284	15
DsrB 1.6	dsrB	DsrB 1.6.21	GAAGTCCT	CAYACCCAGGGNTGG CAYACBCAAGGNTGG CATACDCAGGGHTGG CACACDCAGGGNTGG CACACDCAGGGNTGG CATACHCAGGGNTAY CAYACACAAGGATGG CACACCCAGGGWTTC CACACHCAGGGCTAT CACACBCAGGGMTAC CACACSCAGGGKTAY	CAGTTDCCRCARTACAT CAGTTACCRCAGAACAT CAGTTGSCGCAGAACAT CAGTTYCCGCAGAACAT CAGTTKCCACAGAACAT CAATTWCCACAGAACAT CAGTTGGCACAATACAT CAATTGCCGCAGAACAT CAATTTCCGCAGTACAT CAATTGGCACAGTACAT CAGTTAGCGCACATCAT CAGGCACCGCAGAACAT CAGTTGCCGCAAAACAT	352	5341	3911	2539	315	15
DsrB 1.6	dsrB	DsrB 1.6.22	CAAGAGGT	CAYACCCAGGGNTGG CAYACBCAAGGNTGG CATACDCAGGGHTGG CACACDCAGGGNTGG CACACDCAGGGNTGG CATACHCAGGGNTAY CAYACACAAGGATGG CACACCCAGGGWTTC CACACHCAGGGCTAT CACACBCAGGGMTAC CACACSCAGGGKTAY	CAGTTDCCRCARTACAT CAGTTACCRCAGAACAT CAGTTGSCGCAGAACAT CAGTTYCCGCAGAACAT CAGTTKCCACAGAACAT CAATTWCCACAGAACAT CAGTTGGCACAATACAT CAATTGCCGCAGAACAT CAATTTCCGCAGTACAT CAATTGGCACAGTACAT CAGTTAGCGCACATCAT CAGGCACCGCAGAACAT CAGTTGCCGCAAAACAT	352	5966	4620	2766	312	15
DsrB 1.6	dsrB	DsrB 1.6.23	TGGTTGGT	CAYACCCAGGGNTGG CAYACBCAAGGNTGG CATACDCAGGGHTGG CACACDCAGGGNTGG CACACDCAGGGNTGG CATACHCAGGGNTAY CAYACACAAGGATGG CACACCCAGGGWTTC CACACHCAGGGCTAT CACACBCAGGGMTAC CACACSCAGGGKTAY	CAGTTDCCRCARTACAT CAGTTACCRCAGAACAT CAGTTGSCGCAGAACAT CAGTTYCCGCAGAACAT CAGTTKCCACAGAACAT CAATTWCCACAGAACAT CAGTTGGCACAATACAT CAATTGCCGCAGAACAT CAATTTCCGCAGTACAT CAATTGGCACAGTACAT CAGTTAGCGCACATCAT CAGGCACCGCAGAACAT CAGTTGCCGCAAAACAT	352	3747	2796	1624	232	15
DsrB 1.6	dsrB	DsrB 1.6.24	ATCGATCG	CAYACCCAGGGNTGG CAYACBCAAGGNTGG CATACDCAGGGHTGG CACACDCAGGGNTGG CACACDCAGGGNTGG CATACHCAGGGNTAY CAYACACAAGGATGG CACACCCAGGGWTTC CACACHCAGGGCTAT CACACBCAGGGMTAC CACACSCAGGGKTAY	CAGTTDCCRCARTACAT CAGTTACCRCAGAACAT CAGTTGSCGCAGAACAT CAGTTYCCGCAGAACAT CAGTTKCCACAGAACAT CAATTWCCACAGAACAT CAGTTGGCACAATACAT CAATTGCCGCAGAACAT CAATTTCCGCAGTACAT CAATTGGCACAGTACAT CAGTTAGCGCACATCAT CAGGCACCGCAGAACAT CAGTTGCCGCAAAACAT	352	4638	2091	1507	376	15
DsrB 1.6	dsrB	DsrB 1.6.25	CTGATGTG	CAYACCCAGGGNTGG CAYACBCAAGGNTGG CATACDCAGGGHTGG CACACDCAGGGNTGG CACACDCAGGGNTGG CATACHCAGGGNTAY CAYACACAAGGATGG CACACCCAGGGWTTC CACACHCAGGGCTAT CACACBCAGGGMTAC CACACSCAGGGKTAY	CAGTTDCCRCARTACAT CAGTTACCRCAGAACAT CAGTTGSCGCAGAACAT CAGTTYCCGCAGAACAT CAGTTKCCACAGAACAT CAATTWCCACAGAACAT CAGTTGGCACAATACAT CAATTGCCGCAGAACAT CAATTTCCGCAGTACAT CAATTGGCACAGTACAT CAGTTAGCGCACATCAT CAGGCACCGCAGAACAT CAGTTGCCGCAAAACAT	352	4597	2095	1579	378	15
DsrB 1.6	dsrB	DsrB 1.6.26	GAGAGTGT	CAYACCCAGGGNTGG CAYACBCAAGGNTGG CATACDCAGGGHTGG CACACDCAGGGNTGG CACACDCAGGGNTGG CATACHCAGGGNTAY CAYACACAAGGATGG CACACCCAGGGWTTC CACACHCAGGGCTAT CACACBCAGGGMTAC CACACSCAGGGKTAY	CAGTTDCCRCARTACAT CAGTTACCRCAGAACAT CAGTTGSCGCAGAACAT CAGTTYCCGCAGAACAT CAGTTKCCACAGAACAT CAATTWCCACAGAACAT CAGTTGGCACAATACAT CAATTGCCGCAGAACAT CAATTTCCGCAGTACAT CAATTGGCACAGTACAT CAGTTAGCGCACATCAT CAGGCACCGCAGAACAT CAGTTGCCGCAAAACAT	352	3058	1736	1268	268	15
DsrB 1.6	dsrB	DsrB 1.6.27	GTGATGAG	CAYACCCAGGGNTGG CAYACBCAAGGNTGG CATACDCAGGGHTGG CACACDCAGGGNTGG CACACDCAGGGNTGG CATACHCAGGGNTAY CAYACACAAGGATGG CACACCCAGGGWTTC CACACHCAGGGCTAT CACACBCAGGGMTAC CACACSCAGGGKTAY	CAGTTDCCRCARTACAT CAGTTACCRCAGAACAT CAGTTGSCGCAGAACAT CAGTTYCCGCAGAACAT CAGTTKCCACAGAACAT CAATTWCCACAGAACAT CAGTTGGCACAATACAT CAATTGCCGCAGAACAT CAATTTCCGCAGTACAT CAATTGGCACAGTACAT CAGTTAGCGCACATCAT CAGGCACCGCAGAACAT CAGTTGCCGCAAAACAT	352	3143	2043	1417	254	15
DsrB 1.6	dsrB	DsrB 1.6.28	CAACCTAG	CAYACCCAGGGNTGG CAYACBCAAGGNTGG CATACDCAGGGHTGG CACACDCAGGGNTGG CACACDCAGGGNTGG CATACHCAGGGNTAY CAYACACAAGGATGG CACACCCAGGGWTTC CACACHCAGGGCTAT CACACBCAGGGMTAC CACACSCAGGGKTAY	CAGTTDCCRCARTACAT CAGTTACCRCAGAACAT CAGTTGSCGCAGAACAT CAGTTYCCGCAGAACAT CAGTTKCCACAGAACAT CAATTWCCACAGAACAT CAGTTGGCACAATACAT CAATTGCCGCAGAACAT CAATTTCCGCAGTACAT CAATTGGCACAGTACAT CAGTTAGCGCACATCAT CAGGCACCGCAGAACAT CAGTTGCCGCAAAACAT	352	4711	2714	1800	334	15
DsrB 1.6	dsrB	DsrB 1.6.29	TGTCGAGT	CAYACCCAGGGNTGG CAYACBCAAGGNTGG CATACDCAGGGHTGG CACACDCAGGGNTGG CACACDCAGGGNTGG CATACHCAGGGNTAY CAYACACAAGGATGG CACACCCAGGGWTTC CACACHCAGGGCTAT CACACBCAGGGMTAC CACACSCAGGGKTAY	CAGTTDCCRCARTACAT CAGTTACCRCAGAACAT CAGTTGSCGCAGAACAT CAGTTYCCGCAGAACAT CAGTTKCCACAGAACAT CAATTWCCACAGAACAT CAGTTGGCACAATACAT CAATTGCCGCAGAACAT CAATTTCCGCAGTACAT CAATTGGCACAGTACAT CAGTTAGCGCACATCAT CAGGCACCGCAGAACAT CAGTTGCCGCAAAACAT	352	3060	2056	1385	230	15
DsrB 1.6	dsrB	DsrB 1.6.30	CGTTCGTT	CAYACCCAGGGNTGG CAYACBCAAGGNTGG CATACDCAGGGHTGG CACACDCAGGGNTGG CACACDCAGGGNTGG CATACHCAGGGNTAY CAYACACAAGGATGG CACACCCAGGGWTTC CACACHCAGGGCTAT CACACBCAGGGMTAC CACACSCAGGGKTAY	CAGTTDCCRCARTACAT CAGTTACCRCAGAACAT CAGTTGSCGCAGAACAT CAGTTYCCGCAGAACAT CAGTTKCCACAGAACAT CAATTWCCACAGAACAT CAGTTGGCACAATACAT CAATTGCCGCAGAACAT CAATTTCCGCAGTACAT CAATTGGCACAGTACAT CAGTTAGCGCACATCAT CAGGCACCGCAGAACAT CAGTTGCCGCAAAACAT	352	2345	1974	1004	171	15
DsrB 1.6	dsrB	DsrB 1.6.31	GAGTCTGT	CAYACCCAGGGNTGG CAYACBCAAGGNTGG CATACDCAGGGHTGG CACACDCAGGGNTGG CACACDCAGGGNTGG CATACHCAGGGNTAY CAYACACAAGGATGG CACACCCAGGGWTTC CACACHCAGGGCTAT CACACBCAGGGMTAC CACACSCAGGGKTAY	CAGTTDCCRCARTACAT CAGTTACCRCAGAACAT CAGTTGSCGCAGAACAT CAGTTYCCGCAGAACAT CAGTTKCCACAGAACAT CAATTWCCACAGAACAT CAGTTGGCACAATACAT CAATTGCCGCAGAACAT CAATTTCCGCAGTACAT CAATTGGCACAGTACAT CAGTTAGCGCACATCAT CAGGCACCGCAGAACAT CAGTTGCCGCAAAACAT	352	5982	4880	2811	244	15
DsrB 1.6	dsrB	DsrB 1.6.32	GTCTACAG	CAYACCCAGGGNTGG CAYACBCAAGGNTGG CATACDCAGGGHTGG CACACDCAGGGNTGG CACACDCAGGGNTGG CATACHCAGGGNTAY CAYACACAAGGATGG CACACCCAGGGWTTC CACACHCAGGGCTAT CACACBCAGGGMTAC CACACSCAGGGKTAY	CAGTTDCCRCARTACAT CAGTTACCRCAGAACAT CAGTTGSCGCAGAACAT CAGTTYCCGCAGAACAT CAGTTKCCACAGAACAT CAATTWCCACAGAACAT CAGTTGGCACAATACAT CAATTGCCGCAGAACAT CAATTTCCGCAGTACAT CAATTGGCACAGTACAT CAGTTAGCGCACATCAT CAGGCACCGCAGAACAT CAGTTGCCGCAAAACAT	352	6431	5397	2997	293	15
DsrB 1.6	dsrB	DsrB 1.6.33	CTGTGAGT	CAYACCCAGGGNTGG CAYACBCAAGGNTGG CATACDCAGGGHTGG CACACDCAGGGNTGG CACACDCAGGGNTGG CATACHCAGGGNTAY CAYACACAAGGATGG CACACCCAGGGWTTC CACACHCAGGGCTAT CACACBCAGGGMTAC CACACSCAGGGKTAY	CAGTTDCCRCARTACAT CAGTTACCRCAGAACAT CAGTTGSCGCAGAACAT CAGTTYCCGCAGAACAT CAGTTKCCACAGAACAT CAATTWCCACAGAACAT CAGTTGGCACAATACAT CAATTGCCGCAGAACAT CAATTTCCGCAGTACAT CAATTGGCACAGTACAT CAGTTAGCGCACATCAT CAGGCACCGCAGAACAT CAGTTGCCGCAAAACAT	352	6943	5076	2950	319	15
DsrB 1.6	dsrB	DsrB 1.6.34	GATCTCCT	CAYACCCAGGGNTGG CAYACBCAAGGNTGG CATACDCAGGGHTGG CACACDCAGGGNTGG CACACDCAGGGNTGG CATACHCAGGGNTAY CAYACACAAGGATGG CACACCCAGGGWTTC CACACHCAGGGCTAT CACACBCAGGGMTAC CACACSCAGGGKTAY	CAGTTDCCRCARTACAT CAGTTACCRCAGAACAT CAGTTGSCGCAGAACAT CAGTTYCCGCAGAACAT CAGTTKCCACAGAACAT CAATTWCCACAGAACAT CAGTTGGCACAATACAT CAATTGCCGCAGAACAT CAATTTCCGCAGTACAT CAATTGGCACAGTACAT CAGTTAGCGCACATCAT CAGGCACCGCAGAACAT CAGTTGCCGCAAAACAT	352	7945	6217	3734	349	15
DsrB 1.6	dsrB	DsrB 1.6.35	ACGACTTG	CAYACCCAGGGNTGG CAYACBCAAGGNTGG CATACDCAGGGHTGG CACACDCAGGGNTGG CACACDCAGGGNTGG CATACHCAGGGNTAY CAYACACAAGGATGG CACACCCAGGGWTTC CACACHCAGGGCTAT CACACBCAGGGMTAC CACACSCAGGGKTAY	CAGTTDCCRCARTACAT CAGTTACCRCAGAACAT CAGTTGSCGCAGAACAT CAGTTYCCGCAGAACAT CAGTTKCCACAGAACAT CAATTWCCACAGAACAT CAGTTGGCACAATACAT CAATTGCCGCAGAACAT CAATTTCCGCAGTACAT CAATTGGCACAGTACAT CAGTTAGCGCACATCAT CAGGCACCGCAGAACAT CAGTTGCCGCAAAACAT	352	3582	2721	1597	236	15
DsrB 1.6	dsrB	DsrB 1.6.36	GTGACACT	CAYACCCAGGGNTGG CAYACBCAAGGNTGG CATACDCAGGGHTGG CACACDCAGGGNTGG CACACDCAGGGNTGG CATACHCAGGGNTAY CAYACACAAGGATGG CACACCCAGGGWTTC CACACHCAGGGCTAT CACACBCAGGGMTAC CACACSCAGGGKTAY	CAGTTDCCRCARTACAT CAGTTACCRCAGAACAT CAGTTGSCGCAGAACAT CAGTTYCCGCAGAACAT CAGTTKCCACAGAACAT CAATTWCCACAGAACAT CAGTTGGCACAATACAT CAATTGCCGCAGAACAT CAATTTCCGCAGTACAT CAATTGGCACAGTACAT CAGTTAGCGCACATCAT CAGGCACCGCAGAACAT CAGTTGCCGCAAAACAT	352	3780	2296	1488	262	15
DsrB 1.6	dsrB	DsrB 1.6.37	GACTAGAG	CAYACCCAGGGNTGG CAYACBCAAGGNTGG CATACDCAGGGHTGG CACACDCAGGGNTGG CACACDCAGGGNTGG CATACHCAGGGNTAY CAYACACAAGGATGG CACACCCAGGGWTTC CACACHCAGGGCTAT CACACBCAGGGMTAC CACACSCAGGGKTAY	CAGTTDCCRCARTACAT CAGTTACCRCAGAACAT CAGTTGSCGCAGAACAT CAGTTYCCGCAGAACAT CAGTTKCCACAGAACAT CAATTWCCACAGAACAT CAGTTGGCACAATACAT CAATTGCCGCAGAACAT CAATTTCCGCAGTACAT CAATTGGCACAGTACAT CAGTTAGCGCACATCAT CAGGCACCGCAGAACAT CAGTTGCCGCAAAACAT	352	4908	2566	1790	357	15
DsrB 1.6	dsrB	DsrB 1.6.38	TCACGAGT	CAYACCCAGGGNTGG CAYACBCAAGGNTGG CATACDCAGGGHTGG CACACDCAGGGNTGG CACACDCAGGGNTGG CATACHCAGGGNTAY CAYACACAAGGATGG CACACCCAGGGWTTC CACACHCAGGGCTAT CACACBCAGGGMTAC CACACSCAGGGKTAY	CAGTTDCCRCARTACAT CAGTTACCRCAGAACAT CAGTTGSCGCAGAACAT CAGTTYCCGCAGAACAT CAGTTKCCACAGAACAT CAATTWCCACAGAACAT CAGTTGGCACAATACAT CAATTGCCGCAGAACAT CAATTTCCGCAGTACAT CAATTGGCACAGTACAT CAGTTAGCGCACATCAT CAGGCACCGCAGAACAT CAGTTGCCGCAAAACAT	352	4137	1692	1209	248	15
DsrB 1.6	dsrB	DsrB 1.6.39	CTCATGAG	CAYACCCAGGGNTGG CAYACBCAAGGNTGG CATACDCAGGGHTGG CACACDCAGGGNTGG CACACDCAGGGNTGG CATACHCAGGGNTAY CAYACACAAGGATGG CACACCCAGGGWTTC CACACHCAGGGCTAT CACACBCAGGGMTAC CACACSCAGGGKTAY	CAGTTDCCRCARTACAT CAGTTACCRCAGAACAT CAGTTGSCGCAGAACAT CAGTTYCCGCAGAACAT CAGTTKCCACAGAACAT CAATTWCCACAGAACAT CAGTTGGCACAATACAT CAATTGCCGCAGAACAT CAATTTCCGCAGTACAT CAATTGGCACAGTACAT CAGTTAGCGCACATCAT CAGGCACCGCAGAACAT CAGTTGCCGCAAAACAT	352	8449	7443	4142	302	15
DsrB 1.6	dsrB	DsrB 1.6.40	CTTCGAAG	CAYACCCAGGGNTGG CAYACBCAAGGNTGG CATACDCAGGGHTGG CACACDCAGGGNTGG CACACDCAGGGNTGG CATACHCAGGGNTAY CAYACACAAGGATGG CACACCCAGGGWTTC CACACHCAGGGCTAT CACACBCAGGGMTAC CACACSCAGGGKTAY	CAGTTDCCRCARTACAT CAGTTACCRCAGAACAT CAGTTGSCGCAGAACAT CAGTTYCCGCAGAACAT CAGTTKCCACAGAACAT CAATTWCCACAGAACAT CAGTTGGCACAATACAT CAATTGCCGCAGAACAT CAATTTCCGCAGTACAT CAATTGGCACAGTACAT CAGTTAGCGCACATCAT CAGGCACCGCAGAACAT CAGTTGCCGCAAAACAT	352	4897	2916	1982	401	15
DsrB 1.6	dsrB	DsrB 1.6.41	ACACGACT	CAYACCCAGGGNTGG CAYACBCAAGGNTGG CATACDCAGGGHTGG CACACDCAGGGNTGG CACACDCAGGGNTGG CATACHCAGGGNTAY CAYACACAAGGATGG CACACCCAGGGWTTC CACACHCAGGGCTAT CACACBCAGGGMTAC CACACSCAGGGKTAY	CAGTTDCCRCARTACAT CAGTTACCRCAGAACAT CAGTTGSCGCAGAACAT CAGTTYCCGCAGAACAT CAGTTKCCACAGAACAT CAATTWCCACAGAACAT CAGTTGGCACAATACAT CAATTGCCGCAGAACAT CAATTTCCGCAGTACAT CAATTGGCACAGTACAT CAGTTAGCGCACATCAT CAGGCACCGCAGAACAT CAGTTGCCGCAAAACAT	352	4707	2384	1709	363	15
DsrB 1.6	dsrB	DsrB 1.6.42	ACGTGAAG	CAYACCCAGGGNTGG CAYACBCAAGGNTGG CATACDCAGGGHTGG CACACDCAGGGNTGG CACACDCAGGGNTGG CATACHCAGGGNTAY CAYACACAAGGATGG CACACCCAGGGWTTC CACACHCAGGGCTAT CACACBCAGGGMTAC CACACSCAGGGKTAY	CAGTTDCCRCARTACAT CAGTTACCRCAGAACAT CAGTTGSCGCAGAACAT CAGTTYCCGCAGAACAT CAGTTKCCACAGAACAT CAATTWCCACAGAACAT CAGTTGGCACAATACAT CAATTGCCGCAGAACAT CAATTTCCGCAGTACAT CAATTGGCACAGTACAT CAGTTAGCGCACATCAT CAGGCACCGCAGAACAT CAGTTGCCGCAAAACAT	352	2975	1334	984	232	15
DsrB 1.6	dsrB	DsrB 1.6.43	TTGGCGAT	CAYACCCAGGGNTGG CAYACBCAAGGNTGG CATACDCAGGGHTGG CACACDCAGGGNTGG CACACDCAGGGNTGG CATACHCAGGGNTAY CAYACACAAGGATGG CACACCCAGGGWTTC CACACHCAGGGCTAT CACACBCAGGGMTAC CACACSCAGGGKTAY	CAGTTDCCRCARTACAT CAGTTACCRCAGAACAT CAGTTGSCGCAGAACAT CAGTTYCCGCAGAACAT CAGTTKCCACAGAACAT CAATTWCCACAGAACAT CAGTTGGCACAATACAT CAATTGCCGCAGAACAT CAATTTCCGCAGTACAT CAATTGGCACAGTACAT CAGTTAGCGCACATCAT CAGGCACCGCAGAACAT CAGTTGCCGCAAAACAT	352	1675	863	660	181	15
DsrB 1.6	dsrB	DsrB 1.6.44	ATCCTAGG	CAYACCCAGGGNTGG CAYACBCAAGGNTGG CATACDCAGGGHTGG CACACDCAGGGNTGG CACACDCAGGGNTGG CATACHCAGGGNTAY CAYACACAAGGATGG CACACCCAGGGWTTC CACACHCAGGGCTAT CACACBCAGGGMTAC CACACSCAGGGKTAY	CAGTTDCCRCARTACAT CAGTTACCRCAGAACAT CAGTTGSCGCAGAACAT CAGTTYCCGCAGAACAT CAGTTKCCACAGAACAT CAATTWCCACAGAACAT CAGTTGGCACAATACAT CAATTGCCGCAGAACAT CAATTTCCGCAGTACAT CAATTGGCACAGTACAT CAGTTAGCGCACATCAT CAGGCACCGCAGAACAT CAGTTGCCGCAAAACAT	352	12520	8405	5287	551	15
DsrB 1.6	dsrB	DsrB 1.6.45	TTGGTTGG	CAYACCCAGGGNTGG CAYACBCAAGGNTGG CATACDCAGGGHTGG CACACDCAGGGNTGG CACACDCAGGGNTGG CATACHCAGGGNTAY CAYACACAAGGATGG CACACCCAGGGWTTC CACACHCAGGGCTAT CACACBCAGGGMTAC CACACSCAGGGKTAY	CAGTTDCCRCARTACAT CAGTTACCRCAGAACAT CAGTTGSCGCAGAACAT CAGTTYCCGCAGAACAT CAGTTKCCACAGAACAT CAATTWCCACAGAACAT CAGTTGGCACAATACAT CAATTGCCGCAGAACAT CAATTTCCGCAGTACAT CAATTGGCACAGTACAT CAGTTAGCGCACATCAT CAGGCACCGCAGAACAT CAGTTGCCGCAAAACAT	352	1304	634	511	171	15
DsrB 1.6	dsrB	DsrB 1.6.46	GACAGTCT	CAYACCCAGGGNTGG CAYACBCAAGGNTGG CATACDCAGGGHTGG CACACDCAGGGNTGG CACACDCAGGGNTGG CATACHCAGGGNTAY CAYACACAAGGATGG CACACCCAGGGWTTC CACACHCAGGGCTAT CACACBCAGGGMTAC CACACSCAGGGKTAY	CAGTTDCCRCARTACAT CAGTTACCRCAGAACAT CAGTTGSCGCAGAACAT CAGTTYCCGCAGAACAT CAGTTKCCACAGAACAT CAATTWCCACAGAACAT CAGTTGGCACAATACAT CAATTGCCGCAGAACAT CAATTTCCGCAGTACAT CAATTGGCACAGTACAT CAGTTAGCGCACATCAT CAGGCACCGCAGAACAT CAGTTGCCGCAAAACAT	352	5778	3762	2419	343	15
DsrB 1.6	dsrB	DsrB 1.6.47	AGTCACTG	CAYACCCAGGGNTGG CAYACBCAAGGNTGG CATACDCAGGGHTGG CACACDCAGGGNTGG CACACDCAGGGNTGG CATACHCAGGGNTAY CAYACACAAGGATGG CACACCCAGGGWTTC CACACHCAGGGCTAT CACACBCAGGGMTAC CACACSCAGGGKTAY	CAGTTDCCRCARTACAT CAGTTACCRCAGAACAT CAGTTGSCGCAGAACAT CAGTTYCCGCAGAACAT CAGTTKCCACAGAACAT CAATTWCCACAGAACAT CAGTTGGCACAATACAT CAATTGCCGCAGAACAT CAATTTCCGCAGTACAT CAATTGGCACAGTACAT CAGTTAGCGCACATCAT CAGGCACCGCAGAACAT CAGTTGCCGCAAAACAT	352	5479	3198	2169	342	15
DsrB 1.6	dsrB	DsrB 1.6.48	CCATATGG	CAYACCCAGGGNTGG CAYACBCAAGGNTGG CATACDCAGGGHTGG CACACDCAGGGNTGG CACACDCAGGGNTGG CATACHCAGGGNTAY CAYACACAAGGATGG CACACCCAGGGWTTC CACACHCAGGGCTAT CACACBCAGGGMTAC CACACSCAGGGKTAY	CAGTTDCCRCARTACAT CAGTTACCRCAGAACAT CAGTTGSCGCAGAACAT CAGTTYCCGCAGAACAT CAGTTKCCACAGAACAT CAATTWCCACAGAACAT CAGTTGGCACAATACAT CAATTGCCGCAGAACAT CAATTTCCGCAGTACAT CAATTGGCACAGTACAT CAGTTAGCGCACATCAT CAGGCACCGCAGAACAT CAGTTGCCGCAAAACAT	352	9451	4727	3181	579	15
DsrB 1.6	dsrB	DsrB 1.6.49	TCTGGTCT	CAYACCCAGGGNTGG CAYACBCAAGGNTGG CATACDCAGGGHTGG CACACDCAGGGNTGG CACACDCAGGGNTGG CATACHCAGGGNTAY CAYACACAAGGATGG CACACCCAGGGWTTC CACACHCAGGGCTAT CACACBCAGGGMTAC CACACSCAGGGKTAY	CAGTTDCCRCARTACAT CAGTTACCRCAGAACAT CAGTTGSCGCAGAACAT CAGTTYCCGCAGAACAT CAGTTKCCACAGAACAT CAATTWCCACAGAACAT CAGTTGGCACAATACAT CAATTGCCGCAGAACAT CAATTTCCGCAGTACAT CAATTGGCACAGTACAT CAGTTAGCGCACATCAT CAGGCACCGCAGAACAT CAGTTGCCGCAAAACAT	352	1702	1011	726	196	15
DsrB 1.6	dsrB	DsrB 1.6.50	CATCGATG	CAYACCCAGGGNTGG CAYACBCAAGGNTGG CATACDCAGGGHTGG CACACDCAGGGNTGG CACACDCAGGGNTGG CATACHCAGGGNTAY CAYACACAAGGATGG CACACCCAGGGWTTC CACACHCAGGGCTAT CACACBCAGGGMTAC CACACSCAGGGKTAY	CAGTTDCCRCARTACAT CAGTTACCRCAGAACAT CAGTTGSCGCAGAACAT CAGTTYCCGCAGAACAT CAGTTKCCACAGAACAT CAATTWCCACAGAACAT CAGTTGGCACAATACAT CAATTGCCGCAGAACAT CAATTTCCGCAGTACAT CAATTGGCACAGTACAT CAGTTAGCGCACATCAT CAGGCACCGCAGAACAT CAGTTGCCGCAAAACAT	352	4045	2691	1782	304	15
DsrB 1.6	dsrB	DsrB 1.6.51	ACTCTCTG	CAYACCCAGGGNTGG CAYACBCAAGGNTGG CATACDCAGGGHTGG CACACDCAGGGNTGG CACACDCAGGGNTGG CATACHCAGGGNTAY CAYACACAAGGATGG CACACCCAGGGWTTC CACACHCAGGGCTAT CACACBCAGGGMTAC CACACSCAGGGKTAY	CAGTTDCCRCARTACAT CAGTTACCRCAGAACAT CAGTTGSCGCAGAACAT CAGTTYCCGCAGAACAT CAGTTKCCACAGAACAT CAATTWCCACAGAACAT CAGTTGGCACAATACAT CAATTGCCGCAGAACAT CAATTTCCGCAGTACAT CAATTGGCACAGTACAT CAGTTAGCGCACATCAT CAGGCACCGCAGAACAT CAGTTGCCGCAAAACAT	352	6463	4228	2794	406	15
DsrB 1.6	dsrB	DsrB 1.6.52	GTGTTGTG	CAYACCCAGGGNTGG CAYACBCAAGGNTGG CATACDCAGGGHTGG CACACDCAGGGNTGG CACACDCAGGGNTGG CATACHCAGGGNTAY CAYACACAAGGATGG CACACCCAGGGWTTC CACACHCAGGGCTAT CACACBCAGGGMTAC CACACSCAGGGKTAY	CAGTTDCCRCARTACAT CAGTTACCRCAGAACAT CAGTTGSCGCAGAACAT CAGTTYCCGCAGAACAT CAGTTKCCACAGAACAT CAATTWCCACAGAACAT CAGTTGGCACAATACAT CAATTGCCGCAGAACAT CAATTTCCGCAGTACAT CAATTGGCACAGTACAT CAGTTAGCGCACATCAT CAGGCACCGCAGAACAT CAGTTGCCGCAAAACAT	352	3237	2217	1445	237	15
DsrB 1.6	dsrB	DsrB 1.6.53	AGTCTCAG	CAYACCCAGGGNTGG CAYACBCAAGGNTGG CATACDCAGGGHTGG CACACDCAGGGNTGG CACACDCAGGGNTGG CATACHCAGGGNTAY CAYACACAAGGATGG CACACCCAGGGWTTC CACACHCAGGGCTAT CACACBCAGGGMTAC CACACSCAGGGKTAY	CAGTTDCCRCARTACAT CAGTTACCRCAGAACAT CAGTTGSCGCAGAACAT CAGTTYCCGCAGAACAT CAGTTKCCACAGAACAT CAATTWCCACAGAACAT CAGTTGGCACAATACAT CAATTGCCGCAGAACAT CAATTTCCGCAGTACAT CAATTGGCACAGTACAT CAGTTAGCGCACATCAT CAGGCACCGCAGAACAT CAGTTGCCGCAAAACAT	352	3414	1697	1234	310	15
DsrB 1.6	dsrB	DsrB 1.6.54	ACACACTG	CAYACCCAGGGNTGG CAYACBCAAGGNTGG CATACDCAGGGHTGG CACACDCAGGGNTGG CACACDCAGGGNTGG CATACHCAGGGNTAY CAYACACAAGGATGG CACACCCAGGGWTTC CACACHCAGGGCTAT CACACBCAGGGMTAC CACACSCAGGGKTAY	CAGTTDCCRCARTACAT CAGTTACCRCAGAACAT CAGTTGSCGCAGAACAT CAGTTYCCGCAGAACAT CAGTTKCCACAGAACAT CAATTWCCACAGAACAT CAGTTGGCACAATACAT CAATTGCCGCAGAACAT CAATTTCCGCAGTACAT CAATTGGCACAGTACAT CAGTTAGCGCACATCAT CAGGCACCGCAGAACAT CAGTTGCCGCAAAACAT	352	5239	2927	2036	437	15
DsrB 1.6	dsrB	DsrB 1.6.55	GCTTCGTT	CAYACCCAGGGNTGG CAYACBCAAGGNTGG CATACDCAGGGHTGG CACACDCAGGGNTGG CACACDCAGGGNTGG CATACHCAGGGNTAY CAYACACAAGGATGG CACACCCAGGGWTTC CACACHCAGGGCTAT CACACBCAGGGMTAC CACACSCAGGGKTAY	CAGTTDCCRCARTACAT CAGTTACCRCAGAACAT CAGTTGSCGCAGAACAT CAGTTYCCGCAGAACAT CAGTTKCCACAGAACAT CAATTWCCACAGAACAT CAGTTGGCACAATACAT CAATTGCCGCAGAACAT CAATTTCCGCAGTACAT CAATTGGCACAGTACAT CAGTTAGCGCACATCAT CAGGCACCGCAGAACAT CAGTTGCCGCAAAACAT	352	6965	4313	2592	339	15
DsrB 1.6	dsrB	DsrB 1.6.56	ATCCAACG	CAYACCCAGGGNTGG CAYACBCAAGGNTGG CATACDCAGGGHTGG CACACDCAGGGNTGG CACACDCAGGGNTGG CATACHCAGGGNTAY CAYACACAAGGATGG CACACCCAGGGWTTC CACACHCAGGGCTAT CACACBCAGGGMTAC CACACSCAGGGKTAY	CAGTTDCCRCARTACAT CAGTTACCRCAGAACAT CAGTTGSCGCAGAACAT CAGTTYCCGCAGAACAT CAGTTKCCACAGAACAT CAATTWCCACAGAACAT CAGTTGGCACAATACAT CAATTGCCGCAGAACAT CAATTTCCGCAGTACAT CAATTGGCACAGTACAT CAGTTAGCGCACATCAT CAGGCACCGCAGAACAT CAGTTGCCGCAAAACAT	352	7214	5113	3115	354	15
DsrB 1.6	dsrB	DsrB 1.6.57	TGTCTGAG	CAYACCCAGGGNTGG CAYACBCAAGGNTGG CATACDCAGGGHTGG CACACDCAGGGNTGG CACACDCAGGGNTGG CATACHCAGGGNTAY CAYACACAAGGATGG CACACCCAGGGWTTC CACACHCAGGGCTAT CACACBCAGGGMTAC CACACSCAGGGKTAY	CAGTTDCCRCARTACAT CAGTTACCRCAGAACAT CAGTTGSCGCAGAACAT CAGTTYCCGCAGAACAT CAGTTKCCACAGAACAT CAATTWCCACAGAACAT CAGTTGGCACAATACAT CAATTGCCGCAGAACAT CAATTTCCGCAGTACAT CAATTGGCACAGTACAT CAGTTAGCGCACATCAT CAGGCACCGCAGAACAT CAGTTGCCGCAAAACAT	352	3459	2417	1591	241	15
DsrB 1.6	dsrB	DsrB 1.6.58	ATCCGGAT	CAYACCCAGGGNTGG CAYACBCAAGGNTGG CATACDCAGGGHTGG CACACDCAGGGNTGG CACACDCAGGGNTGG CATACHCAGGGNTAY CAYACACAAGGATGG CACACCCAGGGWTTC CACACHCAGGGCTAT CACACBCAGGGMTAC CACACSCAGGGKTAY	CAGTTDCCRCARTACAT CAGTTACCRCAGAACAT CAGTTGSCGCAGAACAT CAGTTYCCGCAGAACAT CAGTTKCCACAGAACAT CAATTWCCACAGAACAT CAGTTGGCACAATACAT CAATTGCCGCAGAACAT CAATTTCCGCAGTACAT CAATTGGCACAGTACAT CAGTTAGCGCACATCAT CAGGCACCGCAGAACAT CAGTTGCCGCAAAACAT	352	6409	4363	2877	371	15
DsrB 1.6	dsrB	DsrB 1.6.59	CATCGTAG	CAYACCCAGGGNTGG CAYACBCAAGGNTGG CATACDCAGGGHTGG CACACDCAGGGNTGG CACACDCAGGGNTGG CATACHCAGGGNTAY CAYACACAAGGATGG CACACCCAGGGWTTC CACACHCAGGGCTAT CACACBCAGGGMTAC CACACSCAGGGKTAY	CAGTTDCCRCARTACAT CAGTTACCRCAGAACAT CAGTTGSCGCAGAACAT CAGTTYCCGCAGAACAT CAGTTKCCACAGAACAT CAATTWCCACAGAACAT CAGTTGGCACAATACAT CAATTGCCGCAGAACAT CAATTTCCGCAGTACAT CAATTGGCACAGTACAT CAGTTAGCGCACATCAT CAGGCACCGCAGAACAT CAGTTGCCGCAAAACAT	352	5689	2655	1895	383	15
DsrB 1.6	dsrB	DsrB 1.6.60	GTACCTAG	CAYACCCAGGGNTGG CAYACBCAAGGNTGG CATACDCAGGGHTGG CACACDCAGGGNTGG CACACDCAGGGNTGG CATACHCAGGGNTAY CAYACACAAGGATGG CACACCCAGGGWTTC CACACHCAGGGCTAT CACACBCAGGGMTAC CACACSCAGGGKTAY	CAGTTDCCRCARTACAT CAGTTACCRCAGAACAT CAGTTGSCGCAGAACAT CAGTTYCCGCAGAACAT CAGTTKCCACAGAACAT CAATTWCCACAGAACAT CAGTTGGCACAATACAT CAATTGCCGCAGAACAT CAATTTCCGCAGTACAT CAATTGGCACAGTACAT CAGTTAGCGCACATCAT CAGGCACCGCAGAACAT CAGTTGCCGCAAAACAT	352	8169	6430	3748	366	15
DsrB 1.6	dsrB	DsrB 1.6.61	AAGGCGAT	CAYACCCAGGGNTGG CAYACBCAAGGNTGG CATACDCAGGGHTGG CACACDCAGGGNTGG CACACDCAGGGNTGG CATACHCAGGGNTAY CAYACACAAGGATGG CACACCCAGGGWTTC CACACHCAGGGCTAT CACACBCAGGGMTAC CACACSCAGGGKTAY	CAGTTDCCRCARTACAT CAGTTACCRCAGAACAT CAGTTGSCGCAGAACAT CAGTTYCCGCAGAACAT CAGTTKCCACAGAACAT CAATTWCCACAGAACAT CAGTTGGCACAATACAT CAATTGCCGCAGAACAT CAATTTCCGCAGTACAT CAATTGGCACAGTACAT CAGTTAGCGCACATCAT CAGGCACCGCAGAACAT CAGTTGCCGCAAAACAT	352	2742	1597	1121	230	15
DsrB 1.6	dsrB	DsrB 1.6.62	AGTCAGAG	CAYACCCAGGGNTGG CAYACBCAAGGNTGG CATACDCAGGGHTGG CACACDCAGGGNTGG CACACDCAGGGNTGG CATACHCAGGGNTAY CAYACACAAGGATGG CACACCCAGGGWTTC CACACHCAGGGCTAT CACACBCAGGGMTAC CACACSCAGGGKTAY	CAGTTDCCRCARTACAT CAGTTACCRCAGAACAT CAGTTGSCGCAGAACAT CAGTTYCCGCAGAACAT CAGTTKCCACAGAACAT CAATTWCCACAGAACAT CAGTTGGCACAATACAT CAATTGCCGCAGAACAT CAATTTCCGCAGTACAT CAATTGGCACAGTACAT CAGTTAGCGCACATCAT CAGGCACCGCAGAACAT CAGTTGCCGCAAAACAT	352	3724	2556	1630	305	15
DsrB 1.6	dsrB	DsrB 1.6.63	GACTGACT	CAYACCCAGGGNTGG CAYACBCAAGGNTGG CATACDCAGGGHTGG CACACDCAGGGNTGG CACACDCAGGGNTGG CATACHCAGGGNTAY CAYACACAAGGATGG CACACCCAGGGWTTC CACACHCAGGGCTAT CACACBCAGGGMTAC CACACSCAGGGKTAY	CAGTTDCCRCARTACAT CAGTTACCRCAGAACAT CAGTTGSCGCAGAACAT CAGTTYCCGCAGAACAT CAGTTKCCACAGAACAT CAATTWCCACAGAACAT CAGTTGGCACAATACAT CAATTGCCGCAGAACAT CAATTTCCGCAGTACAT CAATTGGCACAGTACAT CAGTTAGCGCACATCAT CAGGCACCGCAGAACAT CAGTTGCCGCAAAACAT	352	6215	2778	2058	458	15
DsrB 1.6	dsrB	DsrB 1.6.64	GACTGTGT	CAYACCCAGGGNTGG CAYACBCAAGGNTGG CATACDCAGGGHTGG CACACDCAGGGNTGG CACACDCAGGGNTGG CATACHCAGGGNTAY CAYACACAAGGATGG CACACCCAGGGWTTC CACACHCAGGGCTAT CACACBCAGGGMTAC CACACSCAGGGKTAY	CAGTTDCCRCARTACAT CAGTTACCRCAGAACAT CAGTTGSCGCAGAACAT CAGTTYCCGCAGAACAT CAGTTKCCACAGAACAT CAATTWCCACAGAACAT CAGTTGGCACAATACAT CAATTGCCGCAGAACAT CAATTTCCGCAGTACAT CAATTGGCACAGTACAT CAGTTAGCGCACATCAT CAGGCACCGCAGAACAT CAGTTGCCGCAAAACAT	352	4388	2901	1971	357	15
DsrB 1.6	dsrB	DsrB 1.6.65	TGTGTCAG	CAYACCCAGGGNTGG CAYACBCAAGGNTGG CATACDCAGGGHTGG CACACDCAGGGNTGG CACACDCAGGGNTGG CATACHCAGGGNTAY CAYACACAAGGATGG CACACCCAGGGWTTC CACACHCAGGGCTAT CACACBCAGGGMTAC CACACSCAGGGKTAY	CAGTTDCCRCARTACAT CAGTTACCRCAGAACAT CAGTTGSCGCAGAACAT CAGTTYCCGCAGAACAT CAGTTKCCACAGAACAT CAATTWCCACAGAACAT CAGTTGGCACAATACAT CAATTGCCGCAGAACAT CAATTTCCGCAGTACAT CAATTGGCACAGTACAT CAGTTAGCGCACATCAT CAGGCACCGCAGAACAT CAGTTGCCGCAAAACAT	352	1819	871	670	209	15
DsrB 1.6	dsrB	DsrB 1.6.66	GACACACT	CAYACCCAGGGNTGG CAYACBCAAGGNTGG CATACDCAGGGHTGG CACACDCAGGGNTGG CACACDCAGGGNTGG CATACHCAGGGNTAY CAYACACAAGGATGG CACACCCAGGGWTTC CACACHCAGGGCTAT CACACBCAGGGMTAC CACACSCAGGGKTAY	CAGTTDCCRCARTACAT CAGTTACCRCAGAACAT CAGTTGSCGCAGAACAT CAGTTYCCGCAGAACAT CAGTTKCCACAGAACAT CAATTWCCACAGAACAT CAGTTGGCACAATACAT CAATTGCCGCAGAACAT CAATTTCCGCAGTACAT CAATTGGCACAGTACAT CAGTTAGCGCACATCAT CAGGCACCGCAGAACAT CAGTTGCCGCAAAACAT	352	3151	1822	1277	319	15
DsrB 1.6	dsrB	DsrB 1.6.67	CAGTGACT	CAYACCCAGGGNTGG CAYACBCAAGGNTGG CATACDCAGGGHTGG CACACDCAGGGNTGG CACACDCAGGGNTGG CATACHCAGGGNTAY CAYACACAAGGATGG CACACCCAGGGWTTC CACACHCAGGGCTAT CACACBCAGGGMTAC CACACSCAGGGKTAY	CAGTTDCCRCARTACAT CAGTTACCRCAGAACAT CAGTTGSCGCAGAACAT CAGTTYCCGCAGAACAT CAGTTKCCACAGAACAT CAATTWCCACAGAACAT CAGTTGGCACAATACAT CAATTGCCGCAGAACAT CAATTTCCGCAGTACAT CAATTGGCACAGTACAT CAGTTAGCGCACATCAT CAGGCACCGCAGAACAT CAGTTGCCGCAAAACAT	352	4028	2093	1504	340	15
DsrB 1.6	dsrB	DsrB 1.6.68	TGTGACTG	CAYACCCAGGGNTGG CAYACBCAAGGNTGG CATACDCAGGGHTGG CACACDCAGGGNTGG CACACDCAGGGNTGG CATACHCAGGGNTAY CAYACACAAGGATGG CACACCCAGGGWTTC CACACHCAGGGCTAT CACACBCAGGGMTAC CACACSCAGGGKTAY	CAGTTDCCRCARTACAT CAGTTACCRCAGAACAT CAGTTGSCGCAGAACAT CAGTTYCCGCAGAACAT CAGTTKCCACAGAACAT CAATTWCCACAGAACAT CAGTTGGCACAATACAT CAATTGCCGCAGAACAT CAATTTCCGCAGTACAT CAATTGGCACAGTACAT CAGTTAGCGCACATCAT CAGGCACCGCAGAACAT CAGTTGCCGCAAAACAT	352	3934	3071	1888	252	15
DsrB 1.6	dsrB	DsrB 1.6.69	CCTACCAT	CAYACCCAGGGNTGG CAYACBCAAGGNTGG CATACDCAGGGHTGG CACACDCAGGGNTGG CACACDCAGGGNTGG CATACHCAGGGNTAY CAYACACAAGGATGG CACACCCAGGGWTTC CACACHCAGGGCTAT CACACBCAGGGMTAC CACACSCAGGGKTAY	CAGTTDCCRCARTACAT CAGTTACCRCAGAACAT CAGTTGSCGCAGAACAT CAGTTYCCGCAGAACAT CAGTTKCCACAGAACAT CAATTWCCACAGAACAT CAGTTGGCACAATACAT CAATTGCCGCAGAACAT CAATTTCCGCAGTACAT CAATTGGCACAGTACAT CAGTTAGCGCACATCAT CAGGCACCGCAGAACAT CAGTTGCCGCAAAACAT	352	8921	4744	3014	410	15
DsrB 1.6	dsrB	DsrB 1.6.70	ACGTGTTG	CAYACCCAGGGNTGG CAYACBCAAGGNTGG CATACDCAGGGHTGG CACACDCAGGGNTGG CACACDCAGGGNTGG CATACHCAGGGNTAY CAYACACAAGGATGG CACACCCAGGGWTTC CACACHCAGGGCTAT CACACBCAGGGMTAC CACACSCAGGGKTAY	CAGTTDCCRCARTACAT CAGTTACCRCAGAACAT CAGTTGSCGCAGAACAT CAGTTYCCGCAGAACAT CAGTTKCCACAGAACAT CAATTWCCACAGAACAT CAGTTGGCACAATACAT CAATTGCCGCAGAACAT CAATTTCCGCAGTACAT CAATTGGCACAGTACAT CAGTTAGCGCACATCAT CAGGCACCGCAGAACAT CAGTTGCCGCAAAACAT	352	4462	2380	1656	296	15
DsrB 1.6	dsrB	DsrB 1.6.71	GGTAATGG	CAYACCCAGGGNTGG CAYACBCAAGGNTGG CATACDCAGGGHTGG CACACDCAGGGNTGG CACACDCAGGGNTGG CATACHCAGGGNTAY CAYACACAAGGATGG CACACCCAGGGWTTC CACACHCAGGGCTAT CACACBCAGGGMTAC CACACSCAGGGKTAY	CAGTTDCCRCARTACAT CAGTTACCRCAGAACAT CAGTTGSCGCAGAACAT CAGTTYCCGCAGAACAT CAGTTKCCACAGAACAT CAATTWCCACAGAACAT CAGTTGGCACAATACAT CAATTGCCGCAGAACAT CAATTTCCGCAGTACAT CAATTGGCACAGTACAT CAGTTAGCGCACATCAT CAGGCACCGCAGAACAT CAGTTGCCGCAAAACAT	352	6411	5701	3124	211	15
DsrB 1.6	dsrB	DsrB 1.6.72	CCTATTCG	CAYACCCAGGGNTGG CAYACBCAAGGNTGG CATACDCAGGGHTGG CACACDCAGGGNTGG CACACDCAGGGNTGG CATACHCAGGGNTAY CAYACACAAGGATGG CACACCCAGGGWTTC CACACHCAGGGCTAT CACACBCAGGGMTAC CACACSCAGGGKTAY	CAGTTDCCRCARTACAT CAGTTACCRCAGAACAT CAGTTGSCGCAGAACAT CAGTTYCCGCAGAACAT CAGTTKCCACAGAACAT CAATTWCCACAGAACAT CAGTTGGCACAATACAT CAATTGCCGCAGAACAT CAATTTCCGCAGTACAT CAATTGGCACAGTACAT CAGTTAGCGCACATCAT CAGGCACCGCAGAACAT CAGTTGCCGCAAAACAT	352	8242	6951	3938	303	15
DsrB 1.6	dsrB	DsrB 1.6.73	GTCACTCT	CAYACCCAGGGNTGG CAYACBCAAGGNTGG CATACDCAGGGHTGG CACACDCAGGGNTGG CACACDCAGGGNTGG CATACHCAGGGNTAY CAYACACAAGGATGG CACACCCAGGGWTTC CACACHCAGGGCTAT CACACBCAGGGMTAC CACACSCAGGGKTAY	CAGTTDCCRCARTACAT CAGTTACCRCAGAACAT CAGTTGSCGCAGAACAT CAGTTYCCGCAGAACAT CAGTTKCCACAGAACAT CAATTWCCACAGAACAT CAGTTGGCACAATACAT CAATTGCCGCAGAACAT CAATTTCCGCAGTACAT CAATTGGCACAGTACAT CAGTTAGCGCACATCAT CAGGCACCGCAGAACAT CAGTTGCCGCAAAACAT	352	3194	2413	1592	258	15
DsrB 1.6	dsrB	DsrB 1.6.74	GTTGTGGT	CAYACCCAGGGNTGG CAYACBCAAGGNTGG CATACDCAGGGHTGG CACACDCAGGGNTGG CACACDCAGGGNTGG CATACHCAGGGNTAY CAYACACAAGGATGG CACACCCAGGGWTTC CACACHCAGGGCTAT CACACBCAGGGMTAC CACACSCAGGGKTAY	CAGTTDCCRCARTACAT CAGTTACCRCAGAACAT CAGTTGSCGCAGAACAT CAGTTYCCGCAGAACAT CAGTTKCCACAGAACAT CAATTWCCACAGAACAT CAGTTGGCACAATACAT CAATTGCCGCAGAACAT CAATTTCCGCAGTACAT CAATTGGCACAGTACAT CAGTTAGCGCACATCAT CAGGCACCGCAGAACAT CAGTTGCCGCAAAACAT	352	3777	2814	1891	268	15
DsrB 1.6	dsrB	DsrB 1.6.75	TCGTCAAG	CAYACCCAGGGNTGG CAYACBCAAGGNTGG CATACDCAGGGHTGG CACACDCAGGGNTGG CACACDCAGGGNTGG CATACHCAGGGNTAY CAYACACAAGGATGG CACACCCAGGGWTTC CACACHCAGGGCTAT CACACBCAGGGMTAC CACACSCAGGGKTAY	CAGTTDCCRCARTACAT CAGTTACCRCAGAACAT CAGTTGSCGCAGAACAT CAGTTYCCGCAGAACAT CAGTTKCCACAGAACAT CAATTWCCACAGAACAT CAGTTGGCACAATACAT CAATTGCCGCAGAACAT CAATTTCCGCAGTACAT CAATTGGCACAGTACAT CAGTTAGCGCACATCAT CAGGCACCGCAGAACAT CAGTTGCCGCAAAACAT	352	723	399	343	118	15
DsrB 1.6	dsrB	DsrB 1.6.76	CACTACAG	CAYACCCAGGGNTGG CAYACBCAAGGNTGG CATACDCAGGGHTGG CACACDCAGGGNTGG CACACDCAGGGNTGG CATACHCAGGGNTAY CAYACACAAGGATGG CACACCCAGGGWTTC CACACHCAGGGCTAT CACACBCAGGGMTAC CACACSCAGGGKTAY	CAGTTDCCRCARTACAT CAGTTACCRCAGAACAT CAGTTGSCGCAGAACAT CAGTTYCCGCAGAACAT CAGTTKCCACAGAACAT CAATTWCCACAGAACAT CAGTTGGCACAATACAT CAATTGCCGCAGAACAT CAATTTCCGCAGTACAT CAATTGGCACAGTACAT CAGTTAGCGCACATCAT CAGGCACCGCAGAACAT CAGTTGCCGCAAAACAT	352	6790	5723	3131	280	15
DsrB 1.6	dsrB	DsrB 1.6.77	CGAACGTT	CAYACCCAGGGNTGG CAYACBCAAGGNTGG CATACDCAGGGHTGG CACACDCAGGGNTGG CACACDCAGGGNTGG CATACHCAGGGNTAY CAYACACAAGGATGG CACACCCAGGGWTTC CACACHCAGGGCTAT CACACBCAGGGMTAC CACACSCAGGGKTAY	CAGTTDCCRCARTACAT CAGTTACCRCAGAACAT CAGTTGSCGCAGAACAT CAGTTYCCGCAGAACAT CAGTTKCCACAGAACAT CAATTWCCACAGAACAT CAGTTGGCACAATACAT CAATTGCCGCAGAACAT CAATTTCCGCAGTACAT CAATTGGCACAGTACAT CAGTTAGCGCACATCAT CAGGCACCGCAGAACAT CAGTTGCCGCAAAACAT	352	5951	3976	2552	333	15
DsrB 1.6	dsrB	DsrB 1.6.78	TTGGATCG	CAYACCCAGGGNTGG CAYACBCAAGGNTGG CATACDCAGGGHTGG CACACDCAGGGNTGG CACACDCAGGGNTGG CATACHCAGGGNTAY CAYACACAAGGATGG CACACCCAGGGWTTC CACACHCAGGGCTAT CACACBCAGGGMTAC CACACSCAGGGKTAY	CAGTTDCCRCARTACAT CAGTTACCRCAGAACAT CAGTTGSCGCAGAACAT CAGTTYCCGCAGAACAT CAGTTKCCACAGAACAT CAATTWCCACAGAACAT CAGTTGGCACAATACAT CAATTGCCGCAGAACAT CAATTTCCGCAGTACAT CAATTGGCACAGTACAT CAGTTAGCGCACATCAT CAGGCACCGCAGAACAT CAGTTGCCGCAAAACAT	352	2905	2121	1345	225	15
DsrB 1.6	dsrB	DsrB 1.6.79	CCTAATGG	CAYACCCAGGGNTGG CAYACBCAAGGNTGG CATACDCAGGGHTGG CACACDCAGGGNTGG CACACDCAGGGNTGG CATACHCAGGGNTAY CAYACACAAGGATGG CACACCCAGGGWTTC CACACHCAGGGCTAT CACACBCAGGGMTAC CACACSCAGGGKTAY	CAGTTDCCRCARTACAT CAGTTACCRCAGAACAT CAGTTGSCGCAGAACAT CAGTTYCCGCAGAACAT CAGTTKCCACAGAACAT CAATTWCCACAGAACAT CAGTTGGCACAATACAT CAATTGCCGCAGAACAT CAATTTCCGCAGTACAT CAATTGGCACAGTACAT CAGTTAGCGCACATCAT CAGGCACCGCAGAACAT CAGTTGCCGCAAAACAT	352	10696	4528	2944	484	15
DsrB 1.6	dsrB	DsrB 1.6.80	TTCGATGG	CAYACCCAGGGNTGG CAYACBCAAGGNTGG CATACDCAGGGHTGG CACACDCAGGGNTGG CACACDCAGGGNTGG CATACHCAGGGNTAY CAYACACAAGGATGG CACACCCAGGGWTTC CACACHCAGGGCTAT CACACBCAGGGMTAC CACACSCAGGGKTAY	CAGTTDCCRCARTACAT CAGTTACCRCAGAACAT CAGTTGSCGCAGAACAT CAGTTYCCGCAGAACAT CAGTTKCCACAGAACAT CAATTWCCACAGAACAT CAGTTGGCACAATACAT CAATTGCCGCAGAACAT CAATTTCCGCAGTACAT CAATTGGCACAGTACAT CAGTTAGCGCACATCAT CAGGCACCGCAGAACAT CAGTTGCCGCAAAACAT	352	1936	1553	1018	169	15
DsrB 1.6	dsrB	DsrB 1.6.81	TACCTTCG	CAYACCCAGGGNTGG CAYACBCAAGGNTGG CATACDCAGGGHTGG CACACDCAGGGNTGG CACACDCAGGGNTGG CATACHCAGGGNTAY CAYACACAAGGATGG CACACCCAGGGWTTC CACACHCAGGGCTAT CACACBCAGGGMTAC CACACSCAGGGKTAY	CAGTTDCCRCARTACAT CAGTTACCRCAGAACAT CAGTTGSCGCAGAACAT CAGTTYCCGCAGAACAT CAGTTKCCACAGAACAT CAATTWCCACAGAACAT CAGTTGGCACAATACAT CAATTGCCGCAGAACAT CAATTTCCGCAGTACAT CAATTGGCACAGTACAT CAGTTAGCGCACATCAT CAGGCACCGCAGAACAT CAGTTGCCGCAAAACAT	352	5286	3579	2338	286	15
DsrB 1.6	dsrB	DsrB 1.6.82	CATGGTTG	CAYACCCAGGGNTGG CAYACBCAAGGNTGG CATACDCAGGGHTGG CACACDCAGGGNTGG CACACDCAGGGNTGG CATACHCAGGGNTAY CAYACACAAGGATGG CACACCCAGGGWTTC CACACHCAGGGCTAT CACACBCAGGGMTAC CACACSCAGGGKTAY	CAGTTDCCRCARTACAT CAGTTACCRCAGAACAT CAGTTGSCGCAGAACAT CAGTTYCCGCAGAACAT CAGTTKCCACAGAACAT CAATTWCCACAGAACAT CAGTTGGCACAATACAT CAATTGCCGCAGAACAT CAATTTCCGCAGTACAT CAATTGGCACAGTACAT CAGTTAGCGCACATCAT CAGGCACCGCAGAACAT CAGTTGCCGCAAAACAT	352	3726	2249	1505	279	15
DsrB 1.6	dsrB	DsrB 1.6.83	GCCGAATT	CAYACCCAGGGNTGG CAYACBCAAGGNTGG CATACDCAGGGHTGG CACACDCAGGGNTGG CACACDCAGGGNTGG CATACHCAGGGNTAY CAYACACAAGGATGG CACACCCAGGGWTTC CACACHCAGGGCTAT CACACBCAGGGMTAC CACACSCAGGGKTAY	CAGTTDCCRCARTACAT CAGTTACCRCAGAACAT CAGTTGSCGCAGAACAT CAGTTYCCGCAGAACAT CAGTTKCCACAGAACAT CAATTWCCACAGAACAT CAGTTGGCACAATACAT CAATTGCCGCAGAACAT CAATTTCCGCAGTACAT CAATTGGCACAGTACAT CAGTTAGCGCACATCAT CAGGCACCGCAGAACAT CAGTTGCCGCAAAACAT	352	3267	2430	1582	260	15
DsrB 1.6	dsrB	DsrB 1.6.84	AGGAGAAG	CAYACCCAGGGNTGG CAYACBCAAGGNTGG CATACDCAGGGHTGG CACACDCAGGGNTGG CACACDCAGGGNTGG CATACHCAGGGNTAY CAYACACAAGGATGG CACACCCAGGGWTTC CACACHCAGGGCTAT CACACBCAGGGMTAC CACACSCAGGGKTAY	CAGTTDCCRCARTACAT CAGTTACCRCAGAACAT CAGTTGSCGCAGAACAT CAGTTYCCGCAGAACAT CAGTTKCCACAGAACAT CAATTWCCACAGAACAT CAGTTGGCACAATACAT CAATTGCCGCAGAACAT CAATTTCCGCAGTACAT CAATTGGCACAGTACAT CAGTTAGCGCACATCAT CAGGCACCGCAGAACAT CAGTTGCCGCAAAACAT	352	6268	4780	2846	317	15
DsrB 1.6	dsrB	DsrB 1.6.85	AAGGTACG	CAYACCCAGGGNTGG CAYACBCAAGGNTGG CATACDCAGGGHTGG CACACDCAGGGNTGG CACACDCAGGGNTGG CATACHCAGGGNTAY CAYACACAAGGATGG CACACCCAGGGWTTC CACACHCAGGGCTAT CACACBCAGGGMTAC CACACSCAGGGKTAY	CAGTTDCCRCARTACAT CAGTTACCRCAGAACAT CAGTTGSCGCAGAACAT CAGTTYCCGCAGAACAT CAGTTKCCACAGAACAT CAATTWCCACAGAACAT CAGTTGGCACAATACAT CAATTGCCGCAGAACAT CAATTTCCGCAGTACAT CAATTGGCACAGTACAT CAGTTAGCGCACATCAT CAGGCACCGCAGAACAT CAGTTGCCGCAAAACAT	352	7710	6744	3869	248	15
DsrB 1.6	dsrB	DsrB 1.6.86	TCTGACAG	CAYACCCAGGGNTGG CAYACBCAAGGNTGG CATACDCAGGGHTGG CACACDCAGGGNTGG CACACDCAGGGNTGG CATACHCAGGGNTAY CAYACACAAGGATGG CACACCCAGGGWTTC CACACHCAGGGCTAT CACACBCAGGGMTAC CACACSCAGGGKTAY	CAGTTDCCRCARTACAT CAGTTACCRCAGAACAT CAGTTGSCGCAGAACAT CAGTTYCCGCAGAACAT CAGTTKCCACAGAACAT CAATTWCCACAGAACAT CAGTTGGCACAATACAT CAATTGCCGCAGAACAT CAATTTCCGCAGTACAT CAATTGGCACAGTACAT CAGTTAGCGCACATCAT CAGGCACCGCAGAACAT CAGTTGCCGCAAAACAT	352	2376	1933	1254	184	15
DsrB 1.7	dsrB	DsrB 1.7.1	TAGGAACG	CAYACCCAGGGNTGG CAYACBCAAGGNTGG CATACDCAGGGHTGG CACACDCAGGGNTGG CACACDCAGGGNTGG CATACHCAGGGNTAY CAYACACAAGGATGG CACACCCAGGGWTTC CACACHCAGGGCTAT CACACBCAGGGMTAC CACACSCAGGGKTAY	CAGTTDCCRCARTACAT CAGTTACCRCAGAACAT CAGTTGSCGCAGAACAT CAGTTYCCGCAGAACAT CAGTTKCCACAGAACAT CAATTWCCACAGAACAT CAGTTGGCACAATACAT CAATTGCCGCAGAACAT CAATTTCCGCAGTACAT CAATTGGCACAGTACAT CAGTTAGCGCACATCAT CAGGCACCGCAGAACAT CAGTTGCCGCAAAACAT	352	4643	4102	3167	440	15
DsrB 1.7	dsrB	DsrB 1.7.2	TCTCCAGT	CAYACCCAGGGNTGG CAYACBCAAGGNTGG CATACDCAGGGHTGG CACACDCAGGGNTGG CACACDCAGGGNTGG CATACHCAGGGNTAY CAYACACAAGGATGG CACACCCAGGGWTTC CACACHCAGGGCTAT CACACBCAGGGMTAC CACACSCAGGGKTAY	CAGTTDCCRCARTACAT CAGTTACCRCAGAACAT CAGTTGSCGCAGAACAT CAGTTYCCGCAGAACAT CAGTTKCCACAGAACAT CAATTWCCACAGAACAT CAGTTGGCACAATACAT CAATTGCCGCAGAACAT CAATTTCCGCAGTACAT CAATTGGCACAGTACAT CAGTTAGCGCACATCAT CAGGCACCGCAGAACAT CAGTTGCCGCAAAACAT	352	4081	3508	2746	365	15
DsrB 1.7	dsrB	DsrB 1.7.3	AGTCGACT	CAYACCCAGGGNTGG CAYACBCAAGGNTGG CATACDCAGGGHTGG CACACDCAGGGNTGG CACACDCAGGGNTGG CATACHCAGGGNTAY CAYACACAAGGATGG CACACCCAGGGWTTC CACACHCAGGGCTAT CACACBCAGGGMTAC CACACSCAGGGKTAY	CAGTTDCCRCARTACAT CAGTTACCRCAGAACAT CAGTTGSCGCAGAACAT CAGTTYCCGCAGAACAT CAGTTKCCACAGAACAT CAATTWCCACAGAACAT CAGTTGGCACAATACAT CAATTGCCGCAGAACAT CAATTTCCGCAGTACAT CAATTGGCACAGTACAT CAGTTAGCGCACATCAT CAGGCACCGCAGAACAT CAGTTGCCGCAAAACAT	352	4240	3610	2863	383	15
DsrB 1.7	dsrB	DsrB 1.7.4	AACGTAGG	CAYACCCAGGGNTGG CAYACBCAAGGNTGG CATACDCAGGGHTGG CACACDCAGGGNTGG CACACDCAGGGNTGG CATACHCAGGGNTAY CAYACACAAGGATGG CACACCCAGGGWTTC CACACHCAGGGCTAT CACACBCAGGGMTAC CACACSCAGGGKTAY	CAGTTDCCRCARTACAT CAGTTACCRCAGAACAT CAGTTGSCGCAGAACAT CAGTTYCCGCAGAACAT CAGTTKCCACAGAACAT CAATTWCCACAGAACAT CAGTTGGCACAATACAT CAATTGCCGCAGAACAT CAATTTCCGCAGTACAT CAATTGGCACAGTACAT CAGTTAGCGCACATCAT CAGGCACCGCAGAACAT CAGTTGCCGCAAAACAT	352	4797	4119	3197	410	15
DsrB 1.7	dsrB	DsrB 1.7.5	ACTGGACT	CAYACCCAGGGNTGG CAYACBCAAGGNTGG CATACDCAGGGHTGG CACACDCAGGGNTGG CACACDCAGGGNTGG CATACHCAGGGNTAY CAYACACAAGGATGG CACACCCAGGGWTTC CACACHCAGGGCTAT CACACBCAGGGMTAC CACACSCAGGGKTAY	CAGTTDCCRCARTACAT CAGTTACCRCAGAACAT CAGTTGSCGCAGAACAT CAGTTYCCGCAGAACAT CAGTTKCCACAGAACAT CAATTWCCACAGAACAT CAGTTGGCACAATACAT CAATTGCCGCAGAACAT CAATTTCCGCAGTACAT CAATTGGCACAGTACAT CAGTTAGCGCACATCAT CAGGCACCGCAGAACAT CAGTTGCCGCAAAACAT	352	3049	2670	2153	347	15
DsrB 1.7	dsrB	DsrB 1.7.6	ACTCACAG	CAYACCCAGGGNTGG CAYACBCAAGGNTGG CATACDCAGGGHTGG CACACDCAGGGNTGG CACACDCAGGGNTGG CATACHCAGGGNTAY CAYACACAAGGATGG CACACCCAGGGWTTC CACACHCAGGGCTAT CACACBCAGGGMTAC CACACSCAGGGKTAY	CAGTTDCCRCARTACAT CAGTTACCRCAGAACAT CAGTTGSCGCAGAACAT CAGTTYCCGCAGAACAT CAGTTKCCACAGAACAT CAATTWCCACAGAACAT CAGTTGGCACAATACAT CAATTGCCGCAGAACAT CAATTTCCGCAGTACAT CAATTGGCACAGTACAT CAGTTAGCGCACATCAT CAGGCACCGCAGAACAT CAGTTGCCGCAAAACAT	352	4450	3881	3072	405	15
DsrB 1.7	dsrB	DsrB 1.7.7	CTACGTAG	CAYACCCAGGGNTGG CAYACBCAAGGNTGG CATACDCAGGGHTGG CACACDCAGGGNTGG CACACDCAGGGNTGG CATACHCAGGGNTAY CAYACACAAGGATGG CACACCCAGGGWTTC CACACHCAGGGCTAT CACACBCAGGGMTAC CACACSCAGGGKTAY	CAGTTDCCRCARTACAT CAGTTACCRCAGAACAT CAGTTGSCGCAGAACAT CAGTTYCCGCAGAACAT CAGTTKCCACAGAACAT CAATTWCCACAGAACAT CAGTTGGCACAATACAT CAATTGCCGCAGAACAT CAATTTCCGCAGTACAT CAATTGGCACAGTACAT CAGTTAGCGCACATCAT CAGGCACCGCAGAACAT CAGTTGCCGCAAAACAT	352	6486	5729	4386	489	15
DsrB 1.7	dsrB	DsrB 1.7.8	TTCCGGTT	CAYACCCAGGGNTGG CAYACBCAAGGNTGG CATACDCAGGGHTGG CACACDCAGGGNTGG CACACDCAGGGNTGG CATACHCAGGGNTAY CAYACACAAGGATGG CACACCCAGGGWTTC CACACHCAGGGCTAT CACACBCAGGGMTAC CACACSCAGGGKTAY	CAGTTDCCRCARTACAT CAGTTACCRCAGAACAT CAGTTGSCGCAGAACAT CAGTTYCCGCAGAACAT CAGTTKCCACAGAACAT CAATTWCCACAGAACAT CAGTTGGCACAATACAT CAATTGCCGCAGAACAT CAATTTCCGCAGTACAT CAATTGGCACAGTACAT CAGTTAGCGCACATCAT CAGGCACCGCAGAACAT CAGTTGCCGCAAAACAT	352	2180	1844	1544	265	15
DsrB 1.7	dsrB	DsrB 1.7.9	GACATGAG	CAYACCCAGGGNTGG CAYACBCAAGGNTGG CATACDCAGGGHTGG CACACDCAGGGNTGG CACACDCAGGGNTGG CATACHCAGGGNTAY CAYACACAAGGATGG CACACCCAGGGWTTC CACACHCAGGGCTAT CACACBCAGGGMTAC CACACSCAGGGKTAY	CAGTTDCCRCARTACAT CAGTTACCRCAGAACAT CAGTTGSCGCAGAACAT CAGTTYCCGCAGAACAT CAGTTKCCACAGAACAT CAATTWCCACAGAACAT CAGTTGGCACAATACAT CAATTGCCGCAGAACAT CAATTTCCGCAGTACAT CAATTGGCACAGTACAT CAGTTAGCGCACATCAT CAGGCACCGCAGAACAT CAGTTGCCGCAAAACAT	352	5314	4562	3482	367	15
DsrB 1.7	dsrB	DsrB 1.7.10	CAACCATG	CAYACCCAGGGNTGG CAYACBCAAGGNTGG CATACDCAGGGHTGG CACACDCAGGGNTGG CACACDCAGGGNTGG CATACHCAGGGNTAY CAYACACAAGGATGG CACACCCAGGGWTTC CACACHCAGGGCTAT CACACBCAGGGMTAC CACACSCAGGGKTAY	CAGTTDCCRCARTACAT CAGTTACCRCAGAACAT CAGTTGSCGCAGAACAT CAGTTYCCGCAGAACAT CAGTTKCCACAGAACAT CAATTWCCACAGAACAT CAGTTGGCACAATACAT CAATTGCCGCAGAACAT CAATTTCCGCAGTACAT CAATTGGCACAGTACAT CAGTTAGCGCACATCAT CAGGCACCGCAGAACAT CAGTTGCCGCAAAACAT	352	8896	7793	5602	407	15
DsrB 1.7	dsrB	DsrB 1.7.11	ACACCTCT	CAYACCCAGGGNTGG CAYACBCAAGGNTGG CATACDCAGGGHTGG CACACDCAGGGNTGG CACACDCAGGGNTGG CATACHCAGGGNTAY CAYACACAAGGATGG CACACCCAGGGWTTC CACACHCAGGGCTAT CACACBCAGGGMTAC CACACSCAGGGKTAY	CAGTTDCCRCARTACAT CAGTTACCRCAGAACAT CAGTTGSCGCAGAACAT CAGTTYCCGCAGAACAT CAGTTKCCACAGAACAT CAATTWCCACAGAACAT CAGTTGGCACAATACAT CAATTGCCGCAGAACAT CAATTTCCGCAGTACAT CAATTGGCACAGTACAT CAGTTAGCGCACATCAT CAGGCACCGCAGAACAT CAGTTGCCGCAAAACAT	352	7669	6573	4820	385	15
DsrB 1.7	dsrB	DsrB 1.7.12	CTCAACAG	CAYACCCAGGGNTGG CAYACBCAAGGNTGG CATACDCAGGGHTGG CACACDCAGGGNTGG CACACDCAGGGNTGG CATACHCAGGGNTAY CAYACACAAGGATGG CACACCCAGGGWTTC CACACHCAGGGCTAT CACACBCAGGGMTAC CACACSCAGGGKTAY	CAGTTDCCRCARTACAT CAGTTACCRCAGAACAT CAGTTGSCGCAGAACAT CAGTTYCCGCAGAACAT CAGTTKCCACAGAACAT CAATTWCCACAGAACAT CAGTTGGCACAATACAT CAATTGCCGCAGAACAT CAATTTCCGCAGTACAT CAATTGGCACAGTACAT CAGTTAGCGCACATCAT CAGGCACCGCAGAACAT CAGTTGCCGCAAAACAT	352	10279	8898	6243	393	15
DsrB 1.7	dsrB	DsrB 1.7.13	ACGTTGGT	CAYACCCAGGGNTGG CAYACBCAAGGNTGG CATACDCAGGGHTGG CACACDCAGGGNTGG CACACDCAGGGNTGG CATACHCAGGGNTAY CAYACACAAGGATGG CACACCCAGGGWTTC CACACHCAGGGCTAT CACACBCAGGGMTAC CACACSCAGGGKTAY	CAGTTDCCRCARTACAT CAGTTACCRCAGAACAT CAGTTGSCGCAGAACAT CAGTTYCCGCAGAACAT CAGTTKCCACAGAACAT CAATTWCCACAGAACAT CAGTTGGCACAATACAT CAATTGCCGCAGAACAT CAATTTCCGCAGTACAT CAATTGGCACAGTACAT CAGTTAGCGCACATCAT CAGGCACCGCAGAACAT CAGTTGCCGCAAAACAT	352	5400	4441	3364	311	15
DsrB 1.7	dsrB	DsrB 1.7.14	AACGATGG	CAYACCCAGGGNTGG CAYACBCAAGGNTGG CATACDCAGGGHTGG CACACDCAGGGNTGG CACACDCAGGGNTGG CATACHCAGGGNTAY CAYACACAAGGATGG CACACCCAGGGWTTC CACACHCAGGGCTAT CACACBCAGGGMTAC CACACSCAGGGKTAY	CAGTTDCCRCARTACAT CAGTTACCRCAGAACAT CAGTTGSCGCAGAACAT CAGTTYCCGCAGAACAT CAGTTKCCACAGAACAT CAATTWCCACAGAACAT CAGTTGGCACAATACAT CAATTGCCGCAGAACAT CAATTTCCGCAGTACAT CAATTGGCACAGTACAT CAGTTAGCGCACATCAT CAGGCACCGCAGAACAT CAGTTGCCGCAAAACAT	352	6477	5612	4195	398	15
DsrB 1.7	dsrB	DsrB 1.7.15	ACTGTGTG	CAYACCCAGGGNTGG CAYACBCAAGGNTGG CATACDCAGGGHTGG CACACDCAGGGNTGG CACACDCAGGGNTGG CATACHCAGGGNTAY CAYACACAAGGATGG CACACCCAGGGWTTC CACACHCAGGGCTAT CACACBCAGGGMTAC CACACSCAGGGKTAY	CAGTTDCCRCARTACAT CAGTTACCRCAGAACAT CAGTTGSCGCAGAACAT CAGTTYCCGCAGAACAT CAGTTKCCACAGAACAT CAATTWCCACAGAACAT CAGTTGGCACAATACAT CAATTGCCGCAGAACAT CAATTTCCGCAGTACAT CAATTGGCACAGTACAT CAGTTAGCGCACATCAT CAGGCACCGCAGAACAT CAGTTGCCGCAAAACAT	352	7414	6596	4797	488	15
DsrB 1.7	dsrB	DsrB 1.7.16	TGGTGAAG	CAYACCCAGGGNTGG CAYACBCAAGGNTGG CATACDCAGGGHTGG CACACDCAGGGNTGG CACACDCAGGGNTGG CATACHCAGGGNTAY CAYACACAAGGATGG CACACCCAGGGWTTC CACACHCAGGGCTAT CACACBCAGGGMTAC CACACSCAGGGKTAY	CAGTTDCCRCARTACAT CAGTTACCRCAGAACAT CAGTTGSCGCAGAACAT CAGTTYCCGCAGAACAT CAGTTKCCACAGAACAT CAATTWCCACAGAACAT CAGTTGGCACAATACAT CAATTGCCGCAGAACAT CAATTTCCGCAGTACAT CAATTGGCACAGTACAT CAGTTAGCGCACATCAT CAGGCACCGCAGAACAT CAGTTGCCGCAAAACAT	352	2999	2525	1950	256	15
DsrB 1.7	dsrB	DsrB 1.7.17	CTTCTCCT	CAYACCCAGGGNTGG CAYACBCAAGGNTGG CATACDCAGGGHTGG CACACDCAGGGNTGG CACACDCAGGGNTGG CATACHCAGGGNTAY CAYACACAAGGATGG CACACCCAGGGWTTC CACACHCAGGGCTAT CACACBCAGGGMTAC CACACSCAGGGKTAY	CAGTTDCCRCARTACAT CAGTTACCRCAGAACAT CAGTTGSCGCAGAACAT CAGTTYCCGCAGAACAT CAGTTKCCACAGAACAT CAATTWCCACAGAACAT CAGTTGGCACAATACAT CAATTGCCGCAGAACAT CAATTTCCGCAGTACAT CAATTGGCACAGTACAT CAGTTAGCGCACATCAT CAGGCACCGCAGAACAT CAGTTGCCGCAAAACAT	352	10204	8782	5966	376	15
DsrB 1.7	dsrB	DsrB 1.7.18	GAGTGTCT	CAYACCCAGGGNTGG CAYACBCAAGGNTGG CATACDCAGGGHTGG CACACDCAGGGNTGG CACACDCAGGGNTGG CATACHCAGGGNTAY CAYACACAAGGATGG CACACCCAGGGWTTC CACACHCAGGGCTAT CACACBCAGGGMTAC CACACSCAGGGKTAY	CAGTTDCCRCARTACAT CAGTTACCRCAGAACAT CAGTTGSCGCAGAACAT CAGTTYCCGCAGAACAT CAGTTKCCACAGAACAT CAATTWCCACAGAACAT CAGTTGGCACAATACAT CAATTGCCGCAGAACAT CAATTTCCGCAGTACAT CAATTGGCACAGTACAT CAGTTAGCGCACATCAT CAGGCACCGCAGAACAT CAGTTGCCGCAAAACAT	352	4267	3533	2680	290	15
DsrB 1.7	dsrB	DsrB 1.7.19	TCTCAGAG	CAYACCCAGGGNTGG CAYACBCAAGGNTGG CATACDCAGGGHTGG CACACDCAGGGNTGG CACACDCAGGGNTGG CATACHCAGGGNTAY CAYACACAAGGATGG CACACCCAGGGWTTC CACACHCAGGGCTAT CACACBCAGGGMTAC CACACSCAGGGKTAY	CAGTTDCCRCARTACAT CAGTTACCRCAGAACAT CAGTTGSCGCAGAACAT CAGTTYCCGCAGAACAT CAGTTKCCACAGAACAT CAATTWCCACAGAACAT CAGTTGGCACAATACAT CAATTGCCGCAGAACAT CAATTTCCGCAGTACAT CAATTGGCACAGTACAT CAGTTAGCGCACATCAT CAGGCACCGCAGAACAT CAGTTGCCGCAAAACAT	352	3288	2853	2170	291	15
DsrB 1.7	dsrB	DsrB 1.7.20	CAGTTCAG	CAYACCCAGGGNTGG CAYACBCAAGGNTGG CATACDCAGGGHTGG CACACDCAGGGNTGG CACACDCAGGGNTGG CATACHCAGGGNTAY CAYACACAAGGATGG CACACCCAGGGWTTC CACACHCAGGGCTAT CACACBCAGGGMTAC CACACSCAGGGKTAY	CAGTTDCCRCARTACAT CAGTTACCRCAGAACAT CAGTTGSCGCAGAACAT CAGTTYCCGCAGAACAT CAGTTKCCACAGAACAT CAATTWCCACAGAACAT CAGTTGGCACAATACAT CAATTGCCGCAGAACAT CAATTTCCGCAGTACAT CAATTGGCACAGTACAT CAGTTAGCGCACATCAT CAGGCACCGCAGAACAT CAGTTGCCGCAAAACAT	352	3408	2937	2303	350	15
DsrB 1.7	dsrB	DsrB 1.7.21	AGTGCACT	CAYACCCAGGGNTGG CAYACBCAAGGNTGG CATACDCAGGGHTGG CACACDCAGGGNTGG CACACDCAGGGNTGG CATACHCAGGGNTAY CAYACACAAGGATGG CACACCCAGGGWTTC CACACHCAGGGCTAT CACACBCAGGGMTAC CACACSCAGGGKTAY	CAGTTDCCRCARTACAT CAGTTACCRCAGAACAT CAGTTGSCGCAGAACAT CAGTTYCCGCAGAACAT CAGTTKCCACAGAACAT CAATTWCCACAGAACAT CAGTTGGCACAATACAT CAATTGCCGCAGAACAT CAATTTCCGCAGTACAT CAATTGGCACAGTACAT CAGTTAGCGCACATCAT CAGGCACCGCAGAACAT CAGTTGCCGCAAAACAT	352	3126	2783	2136	327	15
DsrB 1.7	dsrB	DsrB 1.7.22	ACCTAGGT	CAYACCCAGGGNTGG CAYACBCAAGGNTGG CATACDCAGGGHTGG CACACDCAGGGNTGG CACACDCAGGGNTGG CATACHCAGGGNTAY CAYACACAAGGATGG CACACCCAGGGWTTC CACACHCAGGGCTAT CACACBCAGGGMTAC CACACSCAGGGKTAY	CAGTTDCCRCARTACAT CAGTTACCRCAGAACAT CAGTTGSCGCAGAACAT CAGTTYCCGCAGAACAT CAGTTKCCACAGAACAT CAATTWCCACAGAACAT CAGTTGGCACAATACAT CAATTGCCGCAGAACAT CAATTTCCGCAGTACAT CAATTGGCACAGTACAT CAGTTAGCGCACATCAT CAGGCACCGCAGAACAT CAGTTGCCGCAAAACAT	352	5819	5203	3776	438	15
DsrB 1.7	dsrB	DsrB 1.7.23	AGACTGAG	CAYACCCAGGGNTGG CAYACBCAAGGNTGG CATACDCAGGGHTGG CACACDCAGGGNTGG CACACDCAGGGNTGG CATACHCAGGGNTAY CAYACACAAGGATGG CACACCCAGGGWTTC CACACHCAGGGCTAT CACACBCAGGGMTAC CACACSCAGGGKTAY	CAGTTDCCRCARTACAT CAGTTACCRCAGAACAT CAGTTGSCGCAGAACAT CAGTTYCCGCAGAACAT CAGTTKCCACAGAACAT CAATTWCCACAGAACAT CAGTTGGCACAATACAT CAATTGCCGCAGAACAT CAATTTCCGCAGTACAT CAATTGGCACAGTACAT CAGTTAGCGCACATCAT CAGGCACCGCAGAACAT CAGTTGCCGCAAAACAT	352	4397	3931	2893	358	15
DsrB 1.7	dsrB	DsrB 1.7.24	GGAATACG	CAYACCCAGGGNTGG CAYACBCAAGGNTGG CATACDCAGGGHTGG CACACDCAGGGNTGG CACACDCAGGGNTGG CATACHCAGGGNTAY CAYACACAAGGATGG CACACCCAGGGWTTC CACACHCAGGGCTAT CACACBCAGGGMTAC CACACSCAGGGKTAY	CAGTTDCCRCARTACAT CAGTTACCRCAGAACAT CAGTTGSCGCAGAACAT CAGTTYCCGCAGAACAT CAGTTKCCACAGAACAT CAATTWCCACAGAACAT CAGTTGGCACAATACAT CAATTGCCGCAGAACAT CAATTTCCGCAGTACAT CAATTGGCACAGTACAT CAGTTAGCGCACATCAT CAGGCACCGCAGAACAT CAGTTGCCGCAAAACAT	352	5298	4675	3470	404	15
DsrB 1.7	dsrB	DsrB 1.7.25	AGACCTGT	CAYACCCAGGGNTGG CAYACBCAAGGNTGG CATACDCAGGGHTGG CACACDCAGGGNTGG CACACDCAGGGNTGG CATACHCAGGGNTAY CAYACACAAGGATGG CACACCCAGGGWTTC CACACHCAGGGCTAT CACACBCAGGGMTAC CACACSCAGGGKTAY	CAGTTDCCRCARTACAT CAGTTACCRCAGAACAT CAGTTGSCGCAGAACAT CAGTTYCCGCAGAACAT CAGTTKCCACAGAACAT CAATTWCCACAGAACAT CAGTTGGCACAATACAT CAATTGCCGCAGAACAT CAATTTCCGCAGTACAT CAATTGGCACAGTACAT CAGTTAGCGCACATCAT CAGGCACCGCAGAACAT CAGTTGCCGCAAAACAT	352	3604	3203	2421	350	15
DsrB 1.7	dsrB	DsrB 1.7.26	TAGGCGTT	CAYACCCAGGGNTGG CAYACBCAAGGNTGG CATACDCAGGGHTGG CACACDCAGGGNTGG CACACDCAGGGNTGG CATACHCAGGGNTAY CAYACACAAGGATGG CACACCCAGGGWTTC CACACHCAGGGCTAT CACACBCAGGGMTAC CACACSCAGGGKTAY	CAGTTDCCRCARTACAT CAGTTACCRCAGAACAT CAGTTGSCGCAGAACAT CAGTTYCCGCAGAACAT CAGTTKCCACAGAACAT CAATTWCCACAGAACAT CAGTTGGCACAATACAT CAATTGCCGCAGAACAT CAATTTCCGCAGTACAT CAATTGGCACAGTACAT CAGTTAGCGCACATCAT CAGGCACCGCAGAACAT CAGTTGCCGCAAAACAT	352	2471	2195	1623	256	15
DsrB 1.7	dsrB	DsrB 1.7.27	TGACGACT	CAYACCCAGGGNTGG CAYACBCAAGGNTGG CATACDCAGGGHTGG CACACDCAGGGNTGG CACACDCAGGGNTGG CATACHCAGGGNTAY CAYACACAAGGATGG CACACCCAGGGWTTC CACACHCAGGGCTAT CACACBCAGGGMTAC CACACSCAGGGKTAY	CAGTTDCCRCARTACAT CAGTTACCRCAGAACAT CAGTTGSCGCAGAACAT CAGTTYCCGCAGAACAT CAGTTKCCACAGAACAT CAATTWCCACAGAACAT CAGTTGGCACAATACAT CAATTGCCGCAGAACAT CAATTTCCGCAGTACAT CAATTGGCACAGTACAT CAGTTAGCGCACATCAT CAGGCACCGCAGAACAT CAGTTGCCGCAAAACAT	352	4391	3954	2679	325	15
DsrB 1.7	dsrB	DsrB 1.7.28	GTGTACTG	CAYACCCAGGGNTGG CAYACBCAAGGNTGG CATACDCAGGGHTGG CACACDCAGGGNTGG CACACDCAGGGNTGG CATACHCAGGGNTAY CAYACACAAGGATGG CACACCCAGGGWTTC CACACHCAGGGCTAT CACACBCAGGGMTAC CACACSCAGGGKTAY	CAGTTDCCRCARTACAT CAGTTACCRCAGAACAT CAGTTGSCGCAGAACAT CAGTTYCCGCAGAACAT CAGTTKCCACAGAACAT CAATTWCCACAGAACAT CAGTTGGCACAATACAT CAATTGCCGCAGAACAT CAATTTCCGCAGTACAT CAATTGGCACAGTACAT CAGTTAGCGCACATCAT CAGGCACCGCAGAACAT CAGTTGCCGCAAAACAT	352	5234	4617	3340	400	15
DsrB 1.7	dsrB	DsrB 1.7.29	GTTGTCCT	CAYACCCAGGGNTGG CAYACBCAAGGNTGG CATACDCAGGGHTGG CACACDCAGGGNTGG CACACDCAGGGNTGG CATACHCAGGGNTAY CAYACACAAGGATGG CACACCCAGGGWTTC CACACHCAGGGCTAT CACACBCAGGGMTAC CACACSCAGGGKTAY	CAGTTDCCRCARTACAT CAGTTACCRCAGAACAT CAGTTGSCGCAGAACAT CAGTTYCCGCAGAACAT CAGTTKCCACAGAACAT CAATTWCCACAGAACAT CAGTTGGCACAATACAT CAATTGCCGCAGAACAT CAATTTCCGCAGTACAT CAATTGGCACAGTACAT CAGTTAGCGCACATCAT CAGGCACCGCAGAACAT CAGTTGCCGCAAAACAT	352	4525	4027	2538	329	15
DsrB 1.7	dsrB	DsrB 1.7.30	ACCATGGT	CAYACCCAGGGNTGG CAYACBCAAGGNTGG CATACDCAGGGHTGG CACACDCAGGGNTGG CACACDCAGGGNTGG CATACHCAGGGNTAY CAYACACAAGGATGG CACACCCAGGGWTTC CACACHCAGGGCTAT CACACBCAGGGMTAC CACACSCAGGGKTAY	CAGTTDCCRCARTACAT CAGTTACCRCAGAACAT CAGTTGSCGCAGAACAT CAGTTYCCGCAGAACAT CAGTTKCCACAGAACAT CAATTWCCACAGAACAT CAGTTGGCACAATACAT CAATTGCCGCAGAACAT CAATTTCCGCAGTACAT CAATTGGCACAGTACAT CAGTTAGCGCACATCAT CAGGCACCGCAGAACAT CAGTTGCCGCAAAACAT	352	8581	7739	4812	436	15
DsrB 1.7	dsrB	DsrB 1.7.31	CACAACTG	CAYACCCAGGGNTGG CAYACBCAAGGNTGG CATACDCAGGGHTGG CACACDCAGGGNTGG CACACDCAGGGNTGG CATACHCAGGGNTAY CAYACACAAGGATGG CACACCCAGGGWTTC CACACHCAGGGCTAT CACACBCAGGGMTAC CACACSCAGGGKTAY	CAGTTDCCRCARTACAT CAGTTACCRCAGAACAT CAGTTGSCGCAGAACAT CAGTTYCCGCAGAACAT CAGTTKCCACAGAACAT CAATTWCCACAGAACAT CAGTTGGCACAATACAT CAATTGCCGCAGAACAT CAATTTCCGCAGTACAT CAATTGGCACAGTACAT CAGTTAGCGCACATCAT CAGGCACCGCAGAACAT CAGTTGCCGCAAAACAT	352	11558	10588	6834	555	15
DsrB 1.7	dsrB	DsrB 1.7.32	CTCTCTCT	CAYACCCAGGGNTGG CAYACBCAAGGNTGG CATACDCAGGGHTGG CACACDCAGGGNTGG CACACDCAGGGNTGG CATACHCAGGGNTAY CAYACACAAGGATGG CACACCCAGGGWTTC CACACHCAGGGCTAT CACACBCAGGGMTAC CACACSCAGGGKTAY	CAGTTDCCRCARTACAT CAGTTACCRCAGAACAT CAGTTGSCGCAGAACAT CAGTTYCCGCAGAACAT CAGTTKCCACAGAACAT CAATTWCCACAGAACAT CAGTTGGCACAATACAT CAATTGCCGCAGAACAT CAATTTCCGCAGTACAT CAATTGGCACAGTACAT CAGTTAGCGCACATCAT CAGGCACCGCAGAACAT CAGTTGCCGCAAAACAT	352	5376	4787	3243	370	15
DsrB 1.7	dsrB	DsrB 1.7.33	ATCCTTCG	CAYACCCAGGGNTGG CAYACBCAAGGNTGG CATACDCAGGGHTGG CACACDCAGGGNTGG CACACDCAGGGNTGG CATACHCAGGGNTAY CAYACACAAGGATGG CACACCCAGGGWTTC CACACHCAGGGCTAT CACACBCAGGGMTAC CACACSCAGGGKTAY	CAGTTDCCRCARTACAT CAGTTACCRCAGAACAT CAGTTGSCGCAGAACAT CAGTTYCCGCAGAACAT CAGTTKCCACAGAACAT CAATTWCCACAGAACAT CAGTTGGCACAATACAT CAATTGCCGCAGAACAT CAATTTCCGCAGTACAT CAATTGGCACAGTACAT CAGTTAGCGCACATCAT CAGGCACCGCAGAACAT CAGTTGCCGCAAAACAT	352	7439	6486	4392	417	15
DsrB 1.7	dsrB	DsrB 1.7.34	GTCTGTCT	CAYACCCAGGGNTGG CAYACBCAAGGNTGG CATACDCAGGGHTGG CACACDCAGGGNTGG CACACDCAGGGNTGG CATACHCAGGGNTAY CAYACACAAGGATGG CACACCCAGGGWTTC CACACHCAGGGCTAT CACACBCAGGGMTAC CACACSCAGGGKTAY	CAGTTDCCRCARTACAT CAGTTACCRCAGAACAT CAGTTGSCGCAGAACAT CAGTTYCCGCAGAACAT CAGTTKCCACAGAACAT CAATTWCCACAGAACAT CAGTTGGCACAATACAT CAATTGCCGCAGAACAT CAATTTCCGCAGTACAT CAATTGGCACAGTACAT CAGTTAGCGCACATCAT CAGGCACCGCAGAACAT CAGTTGCCGCAAAACAT	352	5217	4621	3261	387	15
DsrB 1.7	dsrB	DsrB 1.7.35	TCCTTCCT	CAYACCCAGGGNTGG CAYACBCAAGGNTGG CATACDCAGGGHTGG CACACDCAGGGNTGG CACACDCAGGGNTGG CATACHCAGGGNTAY CAYACACAAGGATGG CACACCCAGGGWTTC CACACHCAGGGCTAT CACACBCAGGGMTAC CACACSCAGGGKTAY	CAGTTDCCRCARTACAT CAGTTACCRCAGAACAT CAGTTGSCGCAGAACAT CAGTTYCCGCAGAACAT CAGTTKCCACAGAACAT CAATTWCCACAGAACAT CAGTTGGCACAATACAT CAATTGCCGCAGAACAT CAATTTCCGCAGTACAT CAATTGGCACAGTACAT CAGTTAGCGCACATCAT CAGGCACCGCAGAACAT CAGTTGCCGCAAAACAT	352	4673	4133	2718	351	15
DsrB 1.7	dsrB	DsrB 1.7.36	GCCGTTAA	CAYACCCAGGGNTGG CAYACBCAAGGNTGG CATACDCAGGGHTGG CACACDCAGGGNTGG CACACDCAGGGNTGG CATACHCAGGGNTAY CAYACACAAGGATGG CACACCCAGGGWTTC CACACHCAGGGCTAT CACACBCAGGGMTAC CACACSCAGGGKTAY	CAGTTDCCRCARTACAT CAGTTACCRCAGAACAT CAGTTGSCGCAGAACAT CAGTTYCCGCAGAACAT CAGTTKCCACAGAACAT CAATTWCCACAGAACAT CAGTTGGCACAATACAT CAATTGCCGCAGAACAT CAATTTCCGCAGTACAT CAATTGGCACAGTACAT CAGTTAGCGCACATCAT CAGGCACCGCAGAACAT CAGTTGCCGCAAAACAT	352	4837	4404	2950	365	15
DsrB 1.7	dsrB	DsrB 1.7.37	GTACTCCT	CAYACCCAGGGNTGG CAYACBCAAGGNTGG CATACDCAGGGHTGG CACACDCAGGGNTGG CACACDCAGGGNTGG CATACHCAGGGNTAY CAYACACAAGGATGG CACACCCAGGGWTTC CACACHCAGGGCTAT CACACBCAGGGMTAC CACACSCAGGGKTAY	CAGTTDCCRCARTACAT CAGTTACCRCAGAACAT CAGTTGSCGCAGAACAT CAGTTYCCGCAGAACAT CAGTTKCCACAGAACAT CAATTWCCACAGAACAT CAGTTGGCACAATACAT CAATTGCCGCAGAACAT CAATTTCCGCAGTACAT CAATTGGCACAGTACAT CAGTTAGCGCACATCAT CAGGCACCGCAGAACAT CAGTTGCCGCAAAACAT	352	6662	6013	3997	416	15
DsrB 1.7	dsrB	DsrB 1.7.38	GGAATTGG	CAYACCCAGGGNTGG CAYACBCAAGGNTGG CATACDCAGGGHTGG CACACDCAGGGNTGG CACACDCAGGGNTGG CATACHCAGGGNTAY CAYACACAAGGATGG CACACCCAGGGWTTC CACACHCAGGGCTAT CACACBCAGGGMTAC CACACSCAGGGKTAY	CAGTTDCCRCARTACAT CAGTTACCRCAGAACAT CAGTTGSCGCAGAACAT CAGTTYCCGCAGAACAT CAGTTKCCACAGAACAT CAATTWCCACAGAACAT CAGTTGGCACAATACAT CAATTGCCGCAGAACAT CAATTTCCGCAGTACAT CAATTGGCACAGTACAT CAGTTAGCGCACATCAT CAGGCACCGCAGAACAT CAGTTGCCGCAAAACAT	352	5639	4951	3448	395	15
DsrB 1.7	dsrB	DsrB 1.7.39	CACTGAGT	CAYACCCAGGGNTGG CAYACBCAAGGNTGG CATACDCAGGGHTGG CACACDCAGGGNTGG CACACDCAGGGNTGG CATACHCAGGGNTAY CAYACACAAGGATGG CACACCCAGGGWTTC CACACHCAGGGCTAT CACACBCAGGGMTAC CACACSCAGGGKTAY	CAGTTDCCRCARTACAT CAGTTACCRCAGAACAT CAGTTGSCGCAGAACAT CAGTTYCCGCAGAACAT CAGTTKCCACAGAACAT CAATTWCCACAGAACAT CAGTTGGCACAATACAT CAATTGCCGCAGAACAT CAATTTCCGCAGTACAT CAATTGGCACAGTACAT CAGTTAGCGCACATCAT CAGGCACCGCAGAACAT CAGTTGCCGCAAAACAT	352	6988	6447	4135	431	15
DsrB 1.7	dsrB	DsrB 1.7.40	ACTGAGAG	CAYACCCAGGGNTGG CAYACBCAAGGNTGG CATACDCAGGGHTGG CACACDCAGGGNTGG CACACDCAGGGNTGG CATACHCAGGGNTAY CAYACACAAGGATGG CACACCCAGGGWTTC CACACHCAGGGCTAT CACACBCAGGGMTAC CACACSCAGGGKTAY	CAGTTDCCRCARTACAT CAGTTACCRCAGAACAT CAGTTGSCGCAGAACAT CAGTTYCCGCAGAACAT CAGTTKCCACAGAACAT CAATTWCCACAGAACAT CAGTTGGCACAATACAT CAATTGCCGCAGAACAT CAATTTCCGCAGTACAT CAATTGGCACAGTACAT CAGTTAGCGCACATCAT CAGGCACCGCAGAACAT CAGTTGCCGCAAAACAT	352	4558	4092	2728	338	15
DsrB 1.7	dsrB	DsrB 1.7.41	GAAGTGGT	CAYACCCAGGGNTGG CAYACBCAAGGNTGG CATACDCAGGGHTGG CACACDCAGGGNTGG CACACDCAGGGNTGG CATACHCAGGGNTAY CAYACACAAGGATGG CACACCCAGGGWTTC CACACHCAGGGCTAT CACACBCAGGGMTAC CACACSCAGGGKTAY	CAGTTDCCRCARTACAT CAGTTACCRCAGAACAT CAGTTGSCGCAGAACAT CAGTTYCCGCAGAACAT CAGTTKCCACAGAACAT CAATTWCCACAGAACAT CAGTTGGCACAATACAT CAATTGCCGCAGAACAT CAATTTCCGCAGTACAT CAATTGGCACAGTACAT CAGTTAGCGCACATCAT CAGGCACCGCAGAACAT CAGTTGCCGCAAAACAT	352	4902	4295	2897	332	15
DsrB 1.7	dsrB	DsrB 1.7.42	GTACGAAG	CAYACCCAGGGNTGG CAYACBCAAGGNTGG CATACDCAGGGHTGG CACACDCAGGGNTGG CACACDCAGGGNTGG CATACHCAGGGNTAY CAYACACAAGGATGG CACACCCAGGGWTTC CACACHCAGGGCTAT CACACBCAGGGMTAC CACACSCAGGGKTAY	CAGTTDCCRCARTACAT CAGTTACCRCAGAACAT CAGTTGSCGCAGAACAT CAGTTYCCGCAGAACAT CAGTTKCCACAGAACAT CAATTWCCACAGAACAT CAGTTGGCACAATACAT CAATTGCCGCAGAACAT CAATTTCCGCAGTACAT CAATTGGCACAGTACAT CAGTTAGCGCACATCAT CAGGCACCGCAGAACAT CAGTTGCCGCAAAACAT	352	3548	3223	2182	299	15
DsrB 1.7	dsrB	DsrB 1.7.43	GTAGACCT	CAYACCCAGGGNTGG CAYACBCAAGGNTGG CATACDCAGGGHTGG CACACDCAGGGNTGG CACACDCAGGGNTGG CATACHCAGGGNTAY CAYACACAAGGATGG CACACCCAGGGWTTC CACACHCAGGGCTAT CACACBCAGGGMTAC CACACSCAGGGKTAY	CAGTTDCCRCARTACAT CAGTTACCRCAGAACAT CAGTTGSCGCAGAACAT CAGTTYCCGCAGAACAT CAGTTKCCACAGAACAT CAATTWCCACAGAACAT CAGTTGGCACAATACAT CAATTGCCGCAGAACAT CAATTTCCGCAGTACAT CAATTGGCACAGTACAT CAGTTAGCGCACATCAT CAGGCACCGCAGAACAT CAGTTGCCGCAAAACAT	352	4415	3944	2686	333	15
DsrB 1.7	dsrB	DsrB 1.7.44	GCCGATAT	CAYACCCAGGGNTGG CAYACBCAAGGNTGG CATACDCAGGGHTGG CACACDCAGGGNTGG CACACDCAGGGNTGG CATACHCAGGGNTAY CAYACACAAGGATGG CACACCCAGGGWTTC CACACHCAGGGCTAT CACACBCAGGGMTAC CACACSCAGGGKTAY	CAGTTDCCRCARTACAT CAGTTACCRCAGAACAT CAGTTGSCGCAGAACAT CAGTTYCCGCAGAACAT CAGTTKCCACAGAACAT CAATTWCCACAGAACAT CAGTTGGCACAATACAT CAATTGCCGCAGAACAT CAATTTCCGCAGTACAT CAATTGGCACAGTACAT CAGTTAGCGCACATCAT CAGGCACCGCAGAACAT CAGTTGCCGCAAAACAT	352	4049	3702	2547	334	15
DsrB 1.7	dsrB	DsrB 1.7.45	CACTGTCT	CAYACCCAGGGNTGG CAYACBCAAGGNTGG CATACDCAGGGHTGG CACACDCAGGGNTGG CACACDCAGGGNTGG CATACHCAGGGNTAY CAYACACAAGGATGG CACACCCAGGGWTTC CACACHCAGGGCTAT CACACBCAGGGMTAC CACACSCAGGGKTAY	CAGTTDCCRCARTACAT CAGTTACCRCAGAACAT CAGTTGSCGCAGAACAT CAGTTYCCGCAGAACAT CAGTTKCCACAGAACAT CAATTWCCACAGAACAT CAGTTGGCACAATACAT CAATTGCCGCAGAACAT CAATTTCCGCAGTACAT CAATTGGCACAGTACAT CAGTTAGCGCACATCAT CAGGCACCGCAGAACAT CAGTTGCCGCAAAACAT	352	5393	4891	3203	355	15
DsrB 1.7	dsrB	DsrB 1.7.46	GCTATACG	CAYACCCAGGGNTGG CAYACBCAAGGNTGG CATACDCAGGGHTGG CACACDCAGGGNTGG CACACDCAGGGNTGG CATACHCAGGGNTAY CAYACACAAGGATGG CACACCCAGGGWTTC CACACHCAGGGCTAT CACACBCAGGGMTAC CACACSCAGGGKTAY	CAGTTDCCRCARTACAT CAGTTACCRCAGAACAT CAGTTGSCGCAGAACAT CAGTTYCCGCAGAACAT CAGTTKCCACAGAACAT CAATTWCCACAGAACAT CAGTTGGCACAATACAT CAATTGCCGCAGAACAT CAATTTCCGCAGTACAT CAATTGGCACAGTACAT CAGTTAGCGCACATCAT CAGGCACCGCAGAACAT CAGTTGCCGCAAAACAT	352	4126	3786	2434	307	15
DsrB 1.7	dsrB	DsrB 1.7.47	ACGTCATG	CAYACCCAGGGNTGG CAYACBCAAGGNTGG CATACDCAGGGHTGG CACACDCAGGGNTGG CACACDCAGGGNTGG CATACHCAGGGNTAY CAYACACAAGGATGG CACACCCAGGGWTTC CACACHCAGGGCTAT CACACBCAGGGMTAC CACACSCAGGGKTAY	CAGTTDCCRCARTACAT CAGTTACCRCAGAACAT CAGTTGSCGCAGAACAT CAGTTYCCGCAGAACAT CAGTTKCCACAGAACAT CAATTWCCACAGAACAT CAGTTGGCACAATACAT CAATTGCCGCAGAACAT CAATTTCCGCAGTACAT CAATTGGCACAGTACAT CAGTTAGCGCACATCAT CAGGCACCGCAGAACAT CAGTTGCCGCAAAACAT	352	3440	3092	2111	298	15
DsrB 1.7	dsrB	DsrB 1.7.48	GAACCAAG	CAYACCCAGGGNTGG CAYACBCAAGGNTGG CATACDCAGGGHTGG CACACDCAGGGNTGG CACACDCAGGGNTGG CATACHCAGGGNTAY CAYACACAAGGATGG CACACCCAGGGWTTC CACACHCAGGGCTAT CACACBCAGGGMTAC CACACSCAGGGKTAY	CAGTTDCCRCARTACAT CAGTTACCRCAGAACAT CAGTTGSCGCAGAACAT CAGTTYCCGCAGAACAT CAGTTKCCACAGAACAT CAATTWCCACAGAACAT CAGTTGGCACAATACAT CAATTGCCGCAGAACAT CAATTTCCGCAGTACAT CAATTGGCACAGTACAT CAGTTAGCGCACATCAT CAGGCACCGCAGAACAT CAGTTGCCGCAAAACAT	352	5498	4999	3370	377	15
DsrB 1.7	dsrB	DsrB 1.7.49	CCTTCCTT	CAYACCCAGGGNTGG CAYACBCAAGGNTGG CATACDCAGGGHTGG CACACDCAGGGNTGG CACACDCAGGGNTGG CATACHCAGGGNTAY CAYACACAAGGATGG CACACCCAGGGWTTC CACACHCAGGGCTAT CACACBCAGGGMTAC CACACSCAGGGKTAY	CAGTTDCCRCARTACAT CAGTTACCRCAGAACAT CAGTTGSCGCAGAACAT CAGTTYCCGCAGAACAT CAGTTKCCACAGAACAT CAATTWCCACAGAACAT CAGTTGGCACAATACAT CAATTGCCGCAGAACAT CAATTTCCGCAGTACAT CAATTGGCACAGTACAT CAGTTAGCGCACATCAT CAGGCACCGCAGAACAT CAGTTGCCGCAAAACAT	352	4483	3991	2629	334	15
DsrB 1.7	dsrB	DsrB 1.7.50	CCGGAATT	CAYACCCAGGGNTGG CAYACBCAAGGNTGG CATACDCAGGGHTGG CACACDCAGGGNTGG CACACDCAGGGNTGG CATACHCAGGGNTAY CAYACACAAGGATGG CACACCCAGGGWTTC CACACHCAGGGCTAT CACACBCAGGGMTAC CACACSCAGGGKTAY	CAGTTDCCRCARTACAT CAGTTACCRCAGAACAT CAGTTGSCGCAGAACAT CAGTTYCCGCAGAACAT CAGTTKCCACAGAACAT CAATTWCCACAGAACAT CAGTTGGCACAATACAT CAATTGCCGCAGAACAT CAATTTCCGCAGTACAT CAATTGGCACAGTACAT CAGTTAGCGCACATCAT CAGGCACCGCAGAACAT CAGTTGCCGCAAAACAT	352	3360	3017	2081	295	15
DsrB 1.7	dsrB	DsrB 1.7.51	TGACTCAG	CAYACCCAGGGNTGG CAYACBCAAGGNTGG CATACDCAGGGHTGG CACACDCAGGGNTGG CACACDCAGGGNTGG CATACHCAGGGNTAY CAYACACAAGGATGG CACACCCAGGGWTTC CACACHCAGGGCTAT CACACBCAGGGMTAC CACACSCAGGGKTAY	CAGTTDCCRCARTACAT CAGTTACCRCAGAACAT CAGTTGSCGCAGAACAT CAGTTYCCGCAGAACAT CAGTTKCCACAGAACAT CAATTWCCACAGAACAT CAGTTGGCACAATACAT CAATTGCCGCAGAACAT CAATTTCCGCAGTACAT CAATTGGCACAGTACAT CAGTTAGCGCACATCAT CAGGCACCGCAGAACAT CAGTTGCCGCAAAACAT	352	5830	5224	3505	361	15
DsrB 1.7	dsrB	DsrB 1.7.52	TGTCGTCT	CAYACCCAGGGNTGG CAYACBCAAGGNTGG CATACDCAGGGHTGG CACACDCAGGGNTGG CACACDCAGGGNTGG CATACHCAGGGNTAY CAYACACAAGGATGG CACACCCAGGGWTTC CACACHCAGGGCTAT CACACBCAGGGMTAC CACACSCAGGGKTAY	CAGTTDCCRCARTACAT CAGTTACCRCAGAACAT CAGTTGSCGCAGAACAT CAGTTYCCGCAGAACAT CAGTTKCCACAGAACAT CAATTWCCACAGAACAT CAGTTGGCACAATACAT CAATTGCCGCAGAACAT CAATTTCCGCAGTACAT CAATTGGCACAGTACAT CAGTTAGCGCACATCAT CAGGCACCGCAGAACAT CAGTTGCCGCAAAACAT	352	3981	3575	2348	306	15
DsrB 1.7	dsrB	DsrB 1.7.53	AGTCCAGT	CAYACCCAGGGNTGG CAYACBCAAGGNTGG CATACDCAGGGHTGG CACACDCAGGGNTGG CACACDCAGGGNTGG CATACHCAGGGNTAY CAYACACAAGGATGG CACACCCAGGGWTTC CACACHCAGGGCTAT CACACBCAGGGMTAC CACACSCAGGGKTAY	CAGTTDCCRCARTACAT CAGTTACCRCAGAACAT CAGTTGSCGCAGAACAT CAGTTYCCGCAGAACAT CAGTTKCCACAGAACAT CAATTWCCACAGAACAT CAGTTGGCACAATACAT CAATTGCCGCAGAACAT CAATTTCCGCAGTACAT CAATTGGCACAGTACAT CAGTTAGCGCACATCAT CAGGCACCGCAGAACAT CAGTTGCCGCAAAACAT	352	4862	4369	2945	346	15
DsrB 1.7	dsrB	DsrB 1.7.54	GACATCTG	CAYACCCAGGGNTGG CAYACBCAAGGNTGG CATACDCAGGGHTGG CACACDCAGGGNTGG CACACDCAGGGNTGG CATACHCAGGGNTAY CAYACACAAGGATGG CACACCCAGGGWTTC CACACHCAGGGCTAT CACACBCAGGGMTAC CACACSCAGGGKTAY	CAGTTDCCRCARTACAT CAGTTACCRCAGAACAT CAGTTGSCGCAGAACAT CAGTTYCCGCAGAACAT CAGTTKCCACAGAACAT CAATTWCCACAGAACAT CAGTTGGCACAATACAT CAATTGCCGCAGAACAT CAATTTCCGCAGTACAT CAATTGGCACAGTACAT CAGTTAGCGCACATCAT CAGGCACCGCAGAACAT CAGTTGCCGCAAAACAT	352	7081	6451	3867	385	15
DsrB 1.7	dsrB	DsrB 1.7.55	CAGAAGTG	CAYACCCAGGGNTGG CAYACBCAAGGNTGG CATACDCAGGGHTGG CACACDCAGGGNTGG CACACDCAGGGNTGG CATACHCAGGGNTAY CAYACACAAGGATGG CACACCCAGGGWTTC CACACHCAGGGCTAT CACACBCAGGGMTAC CACACSCAGGGKTAY	CAGTTDCCRCARTACAT CAGTTACCRCAGAACAT CAGTTGSCGCAGAACAT CAGTTYCCGCAGAACAT CAGTTKCCACAGAACAT CAATTWCCACAGAACAT CAGTTGGCACAATACAT CAATTGCCGCAGAACAT CAATTTCCGCAGTACAT CAATTGGCACAGTACAT CAGTTAGCGCACATCAT CAGGCACCGCAGAACAT CAGTTGCCGCAAAACAT	352	9324	8447	5007	441	15
DsrB 1.7	dsrB	DsrB 1.7.56	CACTCTGT	CAYACCCAGGGNTGG CAYACBCAAGGNTGG CATACDCAGGGHTGG CACACDCAGGGNTGG CACACDCAGGGNTGG CATACHCAGGGNTAY CAYACACAAGGATGG CACACCCAGGGWTTC CACACHCAGGGCTAT CACACBCAGGGMTAC CACACSCAGGGKTAY	CAGTTDCCRCARTACAT CAGTTACCRCAGAACAT CAGTTGSCGCAGAACAT CAGTTYCCGCAGAACAT CAGTTKCCACAGAACAT CAATTWCCACAGAACAT CAGTTGGCACAATACAT CAATTGCCGCAGAACAT CAATTTCCGCAGTACAT CAATTGGCACAGTACAT CAGTTAGCGCACATCAT CAGGCACCGCAGAACAT CAGTTGCCGCAAAACAT	352	9976	9269	5288	431	15
DsrB 1.7	dsrB	DsrB 1.7.57	CTGAACTG	CAYACCCAGGGNTGG CAYACBCAAGGNTGG CATACDCAGGGHTGG CACACDCAGGGNTGG CACACDCAGGGNTGG CATACHCAGGGNTAY CAYACACAAGGATGG CACACCCAGGGWTTC CACACHCAGGGCTAT CACACBCAGGGMTAC CACACSCAGGGKTAY	CAGTTDCCRCARTACAT CAGTTACCRCAGAACAT CAGTTGSCGCAGAACAT CAGTTYCCGCAGAACAT CAGTTKCCACAGAACAT CAATTWCCACAGAACAT CAGTTGGCACAATACAT CAATTGCCGCAGAACAT CAATTTCCGCAGTACAT CAATTGGCACAGTACAT CAGTTAGCGCACATCAT CAGGCACCGCAGAACAT CAGTTGCCGCAAAACAT	352	9973	9096	5576	454	15
DsrB 1.7	dsrB	DsrB 1.7.58	GGATTAGG	CAYACCCAGGGNTGG CAYACBCAAGGNTGG CATACDCAGGGHTGG CACACDCAGGGNTGG CACACDCAGGGNTGG CATACHCAGGGNTAY CAYACACAAGGATGG CACACCCAGGGWTTC CACACHCAGGGCTAT CACACBCAGGGMTAC CACACSCAGGGKTAY	CAGTTDCCRCARTACAT CAGTTACCRCAGAACAT CAGTTGSCGCAGAACAT CAGTTYCCGCAGAACAT CAGTTKCCACAGAACAT CAATTWCCACAGAACAT CAGTTGGCACAATACAT CAATTGCCGCAGAACAT CAATTTCCGCAGTACAT CAATTGGCACAGTACAT CAGTTAGCGCACATCAT CAGGCACCGCAGAACAT CAGTTGCCGCAAAACAT	352	5001	4495	3007	354	15
DsrB 1.7	dsrB	DsrB 1.7.59	GATCGAAG	CAYACCCAGGGNTGG CAYACBCAAGGNTGG CATACDCAGGGHTGG CACACDCAGGGNTGG CACACDCAGGGNTGG CATACHCAGGGNTAY CAYACACAAGGATGG CACACCCAGGGWTTC CACACHCAGGGCTAT CACACBCAGGGMTAC CACACSCAGGGKTAY	CAGTTDCCRCARTACAT CAGTTACCRCAGAACAT CAGTTGSCGCAGAACAT CAGTTYCCGCAGAACAT CAGTTKCCACAGAACAT CAATTWCCACAGAACAT CAGTTGGCACAATACAT CAATTGCCGCAGAACAT CAATTTCCGCAGTACAT CAATTGGCACAGTACAT CAGTTAGCGCACATCAT CAGGCACCGCAGAACAT CAGTTGCCGCAAAACAT	352	3578	3202	2270	278	15
DsrB 1.7	dsrB	DsrB 1.7.60	CACTTCTG	CAYACCCAGGGNTGG CAYACBCAAGGNTGG CATACDCAGGGHTGG CACACDCAGGGNTGG CACACDCAGGGNTGG CATACHCAGGGNTAY CAYACACAAGGATGG CACACCCAGGGWTTC CACACHCAGGGCTAT CACACBCAGGGMTAC CACACSCAGGGKTAY	CAGTTDCCRCARTACAT CAGTTACCRCAGAACAT CAGTTGSCGCAGAACAT CAGTTYCCGCAGAACAT CAGTTKCCACAGAACAT CAATTWCCACAGAACAT CAGTTGGCACAATACAT CAATTGCCGCAGAACAT CAATTTCCGCAGTACAT CAATTGGCACAGTACAT CAGTTAGCGCACATCAT CAGGCACCGCAGAACAT CAGTTGCCGCAAAACAT	352	5504	4962	3288	337	15
DsrB 1.7	dsrB	DsrB 1.7.61	GCATTACG	CAYACCCAGGGNTGG CAYACBCAAGGNTGG CATACDCAGGGHTGG CACACDCAGGGNTGG CACACDCAGGGNTGG CATACHCAGGGNTAY CAYACACAAGGATGG CACACCCAGGGWTTC CACACHCAGGGCTAT CACACBCAGGGMTAC CACACSCAGGGKTAY	CAGTTDCCRCARTACAT CAGTTACCRCAGAACAT CAGTTGSCGCAGAACAT CAGTTYCCGCAGAACAT CAGTTKCCACAGAACAT CAATTWCCACAGAACAT CAGTTGGCACAATACAT CAATTGCCGCAGAACAT CAATTTCCGCAGTACAT CAATTGGCACAGTACAT CAGTTAGCGCACATCAT CAGGCACCGCAGAACAT CAGTTGCCGCAAAACAT	352	4421	3981	2687	273	15
DsrB 1.7	dsrB	DsrB 1.7.62	CGTTGCAA	CAYACCCAGGGNTGG CAYACBCAAGGNTGG CATACDCAGGGHTGG CACACDCAGGGNTGG CACACDCAGGGNTGG CATACHCAGGGNTAY CAYACACAAGGATGG CACACCCAGGGWTTC CACACHCAGGGCTAT CACACBCAGGGMTAC CACACSCAGGGKTAY	CAGTTDCCRCARTACAT CAGTTACCRCAGAACAT CAGTTGSCGCAGAACAT CAGTTYCCGCAGAACAT CAGTTKCCACAGAACAT CAATTWCCACAGAACAT CAGTTGGCACAATACAT CAATTGCCGCAGAACAT CAATTTCCGCAGTACAT CAATTGGCACAGTACAT CAGTTAGCGCACATCAT CAGGCACCGCAGAACAT CAGTTGCCGCAAAACAT	352	3294	2942	2026	269	15
DsrB 1.7	dsrB	DsrB 1.7.63	TTCCGGAA	CAYACCCAGGGNTGG CAYACBCAAGGNTGG CATACDCAGGGHTGG CACACDCAGGGNTGG CACACDCAGGGNTGG CATACHCAGGGNTAY CAYACACAAGGATGG CACACCCAGGGWTTC CACACHCAGGGCTAT CACACBCAGGGMTAC CACACSCAGGGKTAY	CAGTTDCCRCARTACAT CAGTTACCRCAGAACAT CAGTTGSCGCAGAACAT CAGTTYCCGCAGAACAT CAGTTKCCACAGAACAT CAATTWCCACAGAACAT CAGTTGGCACAATACAT CAATTGCCGCAGAACAT CAATTTCCGCAGTACAT CAATTGGCACAGTACAT CAGTTAGCGCACATCAT CAGGCACCGCAGAACAT CAGTTGCCGCAAAACAT	352	3111	2839	1876	247	15
DsrB 1.7	dsrB	DsrB 1.7.64	CCAAGGAA	CAYACCCAGGGNTGG CAYACBCAAGGNTGG CATACDCAGGGHTGG CACACDCAGGGNTGG CACACDCAGGGNTGG CATACHCAGGGNTAY CAYACACAAGGATGG CACACCCAGGGWTTC CACACHCAGGGCTAT CACACBCAGGGMTAC CACACSCAGGGKTAY	CAGTTDCCRCARTACAT CAGTTACCRCAGAACAT CAGTTGSCGCAGAACAT CAGTTYCCGCAGAACAT CAGTTKCCACAGAACAT CAATTWCCACAGAACAT CAGTTGGCACAATACAT CAATTGCCGCAGAACAT CAATTTCCGCAGTACAT CAATTGGCACAGTACAT CAGTTAGCGCACATCAT CAGGCACCGCAGAACAT CAGTTGCCGCAAAACAT	352	2724	2410	1705	235	15
DsrB 1.7	dsrB	DsrB 1.7.65	TCAGGACT	CAYACCCAGGGNTGG CAYACBCAAGGNTGG CATACDCAGGGHTGG CACACDCAGGGNTGG CACACDCAGGGNTGG CATACHCAGGGNTAY CAYACACAAGGATGG CACACCCAGGGWTTC CACACHCAGGGCTAT CACACBCAGGGMTAC CACACSCAGGGKTAY	CAGTTDCCRCARTACAT CAGTTACCRCAGAACAT CAGTTGSCGCAGAACAT CAGTTYCCGCAGAACAT CAGTTKCCACAGAACAT CAATTWCCACAGAACAT CAGTTGGCACAATACAT CAATTGCCGCAGAACAT CAATTTCCGCAGTACAT CAATTGGCACAGTACAT CAGTTAGCGCACATCAT CAGGCACCGCAGAACAT CAGTTGCCGCAAAACAT	352	3360	3059	1929	227	15
DsrB 1.7	dsrB	DsrB 1.7.66	CCAATACG	CAYACCCAGGGNTGG CAYACBCAAGGNTGG CATACDCAGGGHTGG CACACDCAGGGNTGG CACACDCAGGGNTGG CATACHCAGGGNTAY CAYACACAAGGATGG CACACCCAGGGWTTC CACACHCAGGGCTAT CACACBCAGGGMTAC CACACSCAGGGKTAY	CAGTTDCCRCARTACAT CAGTTACCRCAGAACAT CAGTTGSCGCAGAACAT CAGTTYCCGCAGAACAT CAGTTKCCACAGAACAT CAATTWCCACAGAACAT CAGTTGGCACAATACAT CAATTGCCGCAGAACAT CAATTTCCGCAGTACAT CAATTGGCACAGTACAT CAGTTAGCGCACATCAT CAGGCACCGCAGAACAT CAGTTGCCGCAAAACAT	352	7329	6664	4183	349	15
16S rRNA 2.5	SSU_rRNA	16S rRNA 2.5.1	GAGTGAGT	CCTACGGGNGGCWGCAG	GACTACHVGGGTATCTAATCC	465	6253	4137	2626	436	15
16S rRNA 2.5	SSU_rRNA	16S rRNA 2.5.2	ACACACTG	CCTACGGGNGGCWGCAG	GACTACHVGGGTATCTAATCC	465	7072	4157	3191	651	15
16S rRNA 2.5	SSU_rRNA	16S rRNA 2.5.3	CAACCTAG	CCTACGGGNGGCWGCAG	GACTACHVGGGTATCTAATCC	465	10377	7052	4555	583	15
16S rRNA 2.5	SSU_rRNA	16S rRNA 2.5.4	TGTGACTG	CCTACGGGNGGCWGCAG	GACTACHVGGGTATCTAATCC	465	8717	5580	3668	624	15
16S rRNA 2.5	SSU_rRNA	16S rRNA 2.5.5	GTGACACT	CCTACGGGNGGCWGCAG	GACTACHVGGGTATCTAATCC	465	8239	4674	3025	589	15
16S rRNA 2.5	SSU_rRNA	16S rRNA 2.5.6	AGGAGAAG	CCTACGGGNGGCWGCAG	GACTACHVGGGTATCTAATCC	465	13719	8922	5960	785	15
16S rRNA 2.5	SSU_rRNA	16S rRNA 2.5.7	GTGAGTCT	CCTACGGGNGGCWGCAG	GACTACHVGGGTATCTAATCC	465	9114	5726	4172	800	15
16S rRNA 2.5	SSU_rRNA	16S rRNA 2.5.8	GGATATGG	CCTACGGGNGGCWGCAG	GACTACHVGGGTATCTAATCC	465	9549	6334	4127	590	15
16S rRNA 2.5	SSU_rRNA	16S rRNA 2.5.9	CAGACTGT	CCTACGGGNGGCWGCAG	GACTACHVGGGTATCTAATCC	465	8179	4956	3477	619	15
16S rRNA 2.5	SSU_rRNA	16S rRNA 2.5.10	CTCACACT	CCTACGGGNGGCWGCAG	GACTACHVGGGTATCTAATCC	465	8498	5485	3702	828	15
16S rRNA 2.5	SSU_rRNA	16S rRNA 2.5.11	CTCAAGTG	CCTACGGGNGGCWGCAG	GACTACHVGGGTATCTAATCC	465	10815	6967	4529	941	15
16S rRNA 2.5	SSU_rRNA	16S rRNA 2.5.12	TACCAACG	CCTACGGGNGGCWGCAG	GACTACHVGGGTATCTAATCC	465	12493	8653	5553	1005	15
16S rRNA 2.5	SSU_rRNA	16S rRNA 2.5.13	AGACGTCT	CCTACGGGNGGCWGCAG	GACTACHVGGGTATCTAATCC	465	7972	5511	3689	880	15
16S rRNA 2.5	SSU_rRNA	16S rRNA 2.5.14	TACGATCG	CCTACGGGNGGCWGCAG	GACTACHVGGGTATCTAATCC	465	14598	9996	6120	1112	15
16S rRNA 2.5	SSU_rRNA	16S rRNA 2.5.15	ACAGTGAG	CCTACGGGNGGCWGCAG	GACTACHVGGGTATCTAATCC	465	19206	12629	8016	1223	15
NifH 1.1	nifH	NifH 1.1.1	GATGACCT	TGYGAYCCIAAIGCIGA	GCCATCATYTCICCIGA	358	3717	2891	1870	125	15
NifH 1.1	nifH	NifH 1.1.2	CTGTCTGT	TGYGAYCCIAAIGCIGA	GCCATCATYTCICCIGA	358	1179	829	617	85	15
NifH 1.1	nifH	NifH 1.1.3	CACACAGT	TGYGAYCCIAAIGCIGA	GCCATCATYTCICCIGA	358	440	340	277	72	15
NifH 1.1	nifH	NifH 1.1.4	AACCGGTT	TGYGAYCCIAAIGCIGA	GCCATCATYTCICCIGA	358	194	122	102	40	15
NifH 1.1	nifH	NifH 1.1.5	TCTCTCAG	TGYGAYCCIAAIGCIGA	GCCATCATYTCICCIGA	358	361	274	223	58	15
NifH 1.1	nifH	NifH 1.1.6	GAGTCACT	TGYGAYCCIAAIGCIGA	GCCATCATYTCICCIGA	358	424	329	254	58	15
NifH 1.1	nifH	NifH 1.1.7	AGAGACTG	TGYGAYCCIAAIGCIGA	GCCATCATYTCICCIGA	358	774	628	460	73	15
NifH 1.1	nifH	NifH 1.1.8	ATATGCCG	TGYGAYCCIAAIGCIGA	GCCATCATYTCICCIGA	358	1336	1036	750	76	15
NifH 1.1	nifH	NifH 1.1.9	CCTACGAA	TGYGAYCCIAAIGCIGA	GCCATCATYTCICCIGA	358	967	696	510	87	15
NifH 1.1	nifH	NifH 1.1.10	CGTAGGAA	TGYGAYCCIAAIGCIGA	GCCATCATYTCICCIGA	358	980	757	553	78	15
NifH 1.1	nifH	NifH 1.1.11	CTCTGACT	TGYGAYCCIAAIGCIGA	GCCATCATYTCICCIGA	358	1123	764	574	114	15
NifH 1.1	nifH	NifH 1.1.12	GTCATCAG	TGYGAYCCIAAIGCIGA	GCCATCATYTCICCIGA	358	712	489	389	84	15
NifH 1.1	nifH	NifH 1.1.13	TCACTCTG	TGYGAYCCIAAIGCIGA	GCCATCATYTCICCIGA	358	1746	1388	964	83	15
NifH 1.1	nifH	NifH 1.1.14	CTGACAGT	TGYGAYCCIAAIGCIGA	GCCATCATYTCICCIGA	358	1592	1324	874	85	15
NifH 1.1	nifH	NifH 1.1.15	AGTGACAG	TGYGAYCCIAAIGCIGA	GCCATCATYTCICCIGA	358	664	511	374	72	15
NifH 1.1	nifH	NifH 1.1.16	ACCTACCT	TGYGAYCCIAAIGCIGA	GCCATCATYTCICCIGA	358	1073	877	605	84	15
NifH 1.1	nifH	NifH 1.1.17	CATGTGGT	TGYGAYCCIAAIGCIGA	GCCATCATYTCICCIGA	358	1575	1306	881	99	15
NifH 1.1	nifH	NifH 1.1.18	TTCGTAGG	TGYGAYCCIAAIGCIGA	GCCATCATYTCICCIGA	358	418	338	272	60	15
NifH 1.1	nifH	NifH 1.1.19	GTCTTGAG	TGYGAYCCIAAIGCIGA	GCCATCATYTCICCIGA	358	894	724	499	68	15
NifH 1.1	nifH	NifH 1.1.20	ACAGAGTG	TGYGAYCCIAAIGCIGA	GCCATCATYTCICCIGA	358	1294	1075	702	86	15
NifH 1.1	nifH	NifH 1.1.21	TTCGAACG	TGYGAYCCIAAIGCIGA	GCCATCATYTCICCIGA	358	425	324	262	70	15
NifH 1.1	nifH	NifH 1.1.22	GATGAGGT	TGYGAYCCIAAIGCIGA	GCCATCATYTCICCIGA	358	1146	976	645	76	15
NifH 1.1	nifH	NifH 1.1.23	CCTACGTT	TGYGAYCCIAAIGCIGA	GCCATCATYTCICCIGA	358	1023	825	557	83	15
NifH 1.1	nifH	NifH 1.1.24	GAGTTGAG	TGYGAYCCIAAIGCIGA	GCCATCATYTCICCIGA	358	861	643	455	86	15
NifH 2.1	nifH	NifH 2.1.1	ACTGTGTG	GCIWTHTAYGGIAARGGIGGIATHGGIAA	ATIGCRAAICCICCRCAIACIACRTC	394	2468	1672	1263	293	15
NifH 2.1	nifH	NifH 2.1.2	TGGTGAAG	GCIWTHTAYGGIAARGGIGGIATHGGIAA	ATIGCRAAICCICCRCAIACIACRTC	394	788	491	406	148	15
NifH 2.1	nifH	NifH 2.1.3	CTTCTCCT	GCIWTHTAYGGIAARGGIGGIATHGGIAA	ATIGCRAAICCICCRCAIACIACRTC	394	4042	2600	1877	320	15
NifH 2.1	nifH	NifH 2.1.4	GAGTGTCT	GCIWTHTAYGGIAARGGIGGIATHGGIAA	ATIGCRAAICCICCRCAIACIACRTC	394	8278	5704	3908	442	15
NifH 2.1	nifH	NifH 2.1.5	TCTCAGAG	GCIWTHTAYGGIAARGGIGGIATHGGIAA	ATIGCRAAICCICCRCAIACIACRTC	394	2256	1708	1209	205	15
NifH 2.1	nifH	NifH 2.1.6	CAGTTCAG	GCIWTHTAYGGIAARGGIGGIATHGGIAA	ATIGCRAAICCICCRCAIACIACRTC	394	1339	1009	780	182	15
NifH 2.1	nifH	NifH 2.1.7	AGTGCACT	GCIWTHTAYGGIAARGGIGGIATHGGIAA	ATIGCRAAICCICCRCAIACIACRTC	394	2572	2090	1442	193	15
NifH 2.1	nifH	NifH 2.1.8	ACCTAGGT	GCIWTHTAYGGIAARGGIGGIATHGGIAA	ATIGCRAAICCICCRCAIACIACRTC	394	3225	2543	1674	163	15
NifH 2.1	nifH	NifH 2.1.9	AGACTGAG	GCIWTHTAYGGIAARGGIGGIATHGGIAA	ATIGCRAAICCICCRCAIACIACRTC	394	543	406	319	94	15
NifH 2.1	nifH	NifH 2.1.10	GGAATACG	GCIWTHTAYGGIAARGGIGGIATHGGIAA	ATIGCRAAICCICCRCAIACIACRTC	394	2780	2256	1491	181	15
NifH 2.1	nifH	NifH 2.1.11	AGACCTGT	GCIWTHTAYGGIAARGGIGGIATHGGIAA	ATIGCRAAICCICCRCAIACIACRTC	394	2998	2029	1525	329	15
NifH 2.1	nifH	NifH 2.1.12	TAGGCGTT	GCIWTHTAYGGIAARGGIGGIATHGGIAA	ATIGCRAAICCICCRCAIACIACRTC	394	3157	2259	1683	321	15
NifH 2.1	nifH	NifH 2.1.13	TGACGACT	GCIWTHTAYGGIAARGGIGGIATHGGIAA	ATIGCRAAICCICCRCAIACIACRTC	394	2238	1613	1142	211	15
NifH 2.1	nifH	NifH 2.1.14	GTGTACTG	GCIWTHTAYGGIAARGGIGGIATHGGIAA	ATIGCRAAICCICCRCAIACIACRTC	394	2203	1568	1129	205	15
NifH 2.1	nifH	NifH 2.1.15	GTTGTCCT	GCIWTHTAYGGIAARGGIGGIATHGGIAA	ATIGCRAAICCICCRCAIACIACRTC	394	2267	1628	1183	254	15
NifH 2.1	nifH	NifH 2.1.16	ACCATGGT	GCIWTHTAYGGIAARGGIGGIATHGGIAA	ATIGCRAAICCICCRCAIACIACRTC	394	3885	2979	1976	270	15
NifH 2.1	nifH	NifH 2.1.17	CACAACTG	GCIWTHTAYGGIAARGGIGGIATHGGIAA	ATIGCRAAICCICCRCAIACIACRTC	394	6569	5392	3365	324	15
NifH 2.1	nifH	NifH 2.1.18	CTCTCTCT	GCIWTHTAYGGIAARGGIGGIATHGGIAA	ATIGCRAAICCICCRCAIACIACRTC	394	5355	4415	2875	284	15
NifH 2.1	nifH	NifH 2.1.19	ATCCTTCG	GCIWTHTAYGGIAARGGIGGIATHGGIAA	ATIGCRAAICCICCRCAIACIACRTC	394	6977	5766	3607	298	15
NifH 2.1	nifH	NifH 2.1.20	GTCTGTCT	GCIWTHTAYGGIAARGGIGGIATHGGIAA	ATIGCRAAICCICCRCAIACIACRTC	394	5575	4710	3032	279	15
NifH 2.1	nifH	NifH 2.1.21	TCCTTCCT	GCIWTHTAYGGIAARGGIGGIATHGGIAA	ATIGCRAAICCICCRCAIACIACRTC	394	18968	15302	9160	520	15
NifH 2.1	nifH	NifH 2.1.22	GCCGTTAA	GCIWTHTAYGGIAARGGIGGIATHGGIAA	ATIGCRAAICCICCRCAIACIACRTC	394	2640	2364	1514	175	15
NifH 2.1	nifH	NifH 2.1.23	GTACTCCT	GCIWTHTAYGGIAARGGIGGIATHGGIAA	ATIGCRAAICCICCRCAIACIACRTC	394	5615	4095	2701	302	15
NifH 2.1	nifH	NifH 2.1.24	GGAATTGG	GCIWTHTAYGGIAARGGIGGIATHGGIAA	ATIGCRAAICCICCRCAIACIACRTC	394	2699	1999	1377	260	15
NifH 3.1	nifH	NifH 3.1.1	CACATCAG	GCIWTYTAYGGIAARGGIGG	GCCATCATYTCICCIGA	454	4992	2939	2044	53	15
NifH 3.1	nifH	NifH 3.1.2	GTTCGATG	GCIWTYTAYGGIAARGGIGG	GCCATCATYTCICCIGA	454	101	35	33	14	15
NifH 3.1	nifH	NifH 3.1.3	AGTGTGAG	GCIWTYTAYGGIAARGGIGG	GCCATCATYTCICCIGA	454	227	119	89	13	15
NifH 3.1	nifH	NifH 3.1.4	CTGACTCT	GCIWTYTAYGGIAARGGIGG	GCCATCATYTCICCIGA	454	4376	2198	1627	51	15
NifH 3.1	nifH	NifH 3.1.5	CTACCAAG	GCIWTYTAYGGIAARGGIGG	GCCATCATYTCICCIGA	454	138	56	50	13	15
NifH 3.1	nifH	NifH 3.1.6	AGTGGTCT	GCIWTYTAYGGIAARGGIGG	GCCATCATYTCICCIGA	454	53	17	17	10	15
NifH 3.1	nifH	NifH 3.1.7	CTCTACTG	GCIWTYTAYGGIAARGGIGG	GCCATCATYTCICCIGA	454	4411	2712	1864	36	15
NifH 3.1	nifH	NifH 3.1.8	AGGATGGT	GCIWTYTAYGGIAARGGIGG	GCCATCATYTCICCIGA	454	303	135	117	18	15
NifH 3.1	nifH	NifH 3.1.9	GATGGATG	GCIWTYTAYGGIAARGGIGG	GCCATCATYTCICCIGA	454	285	86	69	11	15
NifH 3.1	nifH	NifH 3.1.10	CCATCCAT	GCIWTYTAYGGIAARGGIGG	GCCATCATYTCICCIGA	454	6958	4456	2818	33	15
NifH 3.1	nifH	NifH 3.1.11	TAGGTAGG	GCIWTYTAYGGIAARGGIGG	GCCATCATYTCICCIGA	454	4767	2750	1855	31	15
NifH 3.1	nifH	NifH 3.1.12	CTGAGTGT	GCIWTYTAYGGIAARGGIGG	GCCATCATYTCICCIGA	454	21	9	9	5	15
NifH 3.1	nifH	NifH 3.1.13	AAGGATCG	GCIWTYTAYGGIAARGGIGG	GCCATCATYTCICCIGA	454	6	0	10252	104	15
NifH 3.2	nifH	NifH 3.2.1	CACTGAGT	GCIWTYTAYGGIAARGGIGG	GCCATCATYTCICCIGA	454	9592	4654	3059	117	15
NifH 3.2	nifH	NifH 3.2.2	ACTGAGAG	GCIWTYTAYGGIAARGGIGG	GCCATCATYTCICCIGA	454	3208	1818	1298	62	15
NifH 3.2	nifH	NifH 3.2.3	GAAGTGGT	GCIWTYTAYGGIAARGGIGG	GCCATCATYTCICCIGA	454	4083	1454	1100	70	15
NifH 3.2	nifH	NifH 3.2.4	GTACGAAG	GCIWTYTAYGGIAARGGIGG	GCCATCATYTCICCIGA	454	2184	1220	867	42	15
NifH 3.2	nifH	NifH 3.2.5	GTAGACCT	GCIWTYTAYGGIAARGGIGG	GCCATCATYTCICCIGA	454	20162	10506	6521	121	15
NifH 3.2	nifH	NifH 3.2.6	GCCGATAT	GCIWTYTAYGGIAARGGIGG	GCCATCATYTCICCIGA	454	3209	1698	1217	78	15
NifH 3.2	nifH	NifH 3.2.7	CACTGTCT	GCIWTYTAYGGIAARGGIGG	GCCATCATYTCICCIGA	454	17115	9823	5653	94	15
NifH 3.2	nifH	NifH 3.2.8	GCTATACG	GCIWTYTAYGGIAARGGIGG	GCCATCATYTCICCIGA	454	3501	2014	1291	39	15
NifH 3.2	nifH	NifH 3.2.9	ACGTCATG	GCIWTYTAYGGIAARGGIGG	GCCATCATYTCICCIGA	454	402	199	159	23	15
NifH 3.2	nifH	NifH 3.2.10	GAACCAAG	GCIWTYTAYGGIAARGGIGG	GCCATCATYTCICCIGA	454	3390	2000	1288	31	15
NifH 3.2	nifH	NifH 3.2.11	CCTTCCTT	GCIWTYTAYGGIAARGGIGG	GCCATCATYTCICCIGA	454	1678	957	649	25	15
NifH 3.2	nifH	NifH 3.2.12	CCGGAATT	GCIWTYTAYGGIAARGGIGG	GCCATCATYTCICCIGA	454	1553	888	610	32	15
NifH 3.2	nifH	NifH 3.2.13	TGACTCAG	GCIWTYTAYGGIAARGGIGG	GCCATCATYTCICCIGA	454	6657	2993	2087	75	15
NifH 3.2	nifH	NifH 3.2.14	TGTCGTCT	GCIWTYTAYGGIAARGGIGG	GCCATCATYTCICCIGA	454	1209	481	380	41	15
NifH 3.2	nifH	NifH 3.2.15	AGTCCAGT	GCIWTYTAYGGIAARGGIGG	GCCATCATYTCICCIGA	454	2078	1035	803	68	15
NifH 3.2	nifH	NifH 3.2.16	GACATCTG	GCIWTYTAYGGIAARGGIGG	GCCATCATYTCICCIGA	454	2676	1307	967	67	15
NifH 3.2	nifH	NifH 3.2.17	CAGAAGTG	GCIWTYTAYGGIAARGGIGG	GCCATCATYTCICCIGA	454	5870	3003	1971	85	15
NifH 3.2	nifH	NifH 3.2.18	CACTCTGT	GCIWTYTAYGGIAARGGIGG	GCCATCATYTCICCIGA	454	11078	6520	3718	117	15
NifH 3.2	nifH	NifH 3.2.19	CTGAACTG	GCIWTYTAYGGIAARGGIGG	GCCATCATYTCICCIGA	454	7589	3996	2575	87	15
NifH 3.2	nifH	NifH 3.2.20	GGATTAGG	GCIWTYTAYGGIAARGGIGG	GCCATCATYTCICCIGA	454	1073	585	393	20	15
NifH 3.2	nifH	NifH 3.2.21	GATCGAAG	GCIWTYTAYGGIAARGGIGG	GCCATCATYTCICCIGA	454	3398	1693	1199	57	15
NifH 3.2	nifH	NifH 3.2.22	CACTTCTG	GCIWTYTAYGGIAARGGIGG	GCCATCATYTCICCIGA	454	3351	1860	1204	44	15
NifH 3.2	nifH	NifH 3.2.23	GCATTACG	GCIWTYTAYGGIAARGGIGG	GCCATCATYTCICCIGA	454	3569	1985	1229	42	15
NifH 3.2	nifH	NifH 3.2.24	CGTTGCAA	GCIWTYTAYGGIAARGGIGG	GCCATCATYTCICCIGA	454	2184	1209	778	43	15
NifH 3.2	nifH	NifH 3.2.25	TTCCGGAA	GCIWTYTAYGGIAARGGIGG	GCCATCATYTCICCIGA	454	3403	1765	1321	83	15
NifH 3.2	nifH	NifH 3.2.26	CCAAGGAA	GCIWTYTAYGGIAARGGIGG	GCCATCATYTCICCIGA	454	5127	2372	1623	103	15
NifH 3.2	nifH	NifH 3.2.27	TCAGGACT	GCIWTYTAYGGIAARGGIGG	GCCATCATYTCICCIGA	454	3570	1766	1321	102	15
NifH 3.2	nifH	NifH 3.2.28	CCAATACG	GCIWTYTAYGGIAARGGIGG	GCCATCATYTCICCIGA	454	9991	5115	3578	168	15
NifH 3.2	nifH	NifH 3.2.29	GATCCATG	GCIWTYTAYGGIAARGGIGG	GCCATCATYTCICCIGA	454	9502	4985	3393	116	15
NifH 3.2	nifH	NifH 3.2.30	GGTATTCG	GCIWTYTAYGGIAARGGIGG	GCCATCATYTCICCIGA	454	5845	2806	2029	127	15
NifH 3.2	nifH	NifH 3.2.31	GGTAGGAT	GCIWTYTAYGGIAARGGIGG	GCCATCATYTCICCIGA	454	990	513	392	43	15
NifH 3.2	nifH	NifH 3.2.32	CGATCCAA	GCIWTYTAYGGIAARGGIGG	GCCATCATYTCICCIGA	454	1079	584	391	31	15
NifH 3.2	nifH	NifH 3.2.33	TGTCAGTG	GCIWTYTAYGGIAARGGIGG	GCCATCATYTCICCIGA	454	1792	980	768	70	15
NifH 3.2	nifH	NifH 3.2.34	ACGAAGGT	GCIWTYTAYGGIAARGGIGG	GCCATCATYTCICCIGA	454	2121	1140	875	71	15
NifH 3.2	nifH	NifH 3.2.35	GTGTGTGT	GCIWTYTAYGGIAARGGIGG	GCCATCATYTCICCIGA	454	1116	531	427	49	15
NifH 3.2	nifH	NifH 3.2.36	AGTGAGTG	GCIWTYTAYGGIAARGGIGG	GCCATCATYTCICCIGA	454	5111	2890	2046	91	15
NifH 3.2	nifH	NifH 3.2.37	GAACGATG	GCIWTYTAYGGIAARGGIGG	GCCATCATYTCICCIGA	454	10921	5924	4148	183	15
NifH 3.2	nifH	NifH 3.2.38	TGGTCTAG	GCIWTYTAYGGIAARGGIGG	GCCATCATYTCICCIGA	454	3682	2005	1466	113	15
NifH 3.2	nifH	NifH 3.2.39	GGAAGGAA	GCIWTYTAYGGIAARGGIGG	GCCATCATYTCICCIGA	454	8431	4391	3224	205	15
NifH 3.2	nifH	NifH 3.2.40	TGAGTCTG	GCIWTYTAYGGIAARGGIGG	GCCATCATYTCICCIGA	454	3276	1746	1320	112	15
NifH 3.2	nifH	NifH 3.2.41	CAGTCTCT	GCIWTYTAYGGIAARGGIGG	GCCATCATYTCICCIGA	454	812	423	325	32	15
NifH 3.2	nifH	NifH 3.2.42	GTCAGTGT	GCIWTYTAYGGIAARGGIGG	GCCATCATYTCICCIGA	454	3651	1868	1478	146	15
NifH 3.2	nifH	NifH 3.2.43	GCATGGAA	GCIWTYTAYGGIAARGGIGG	GCCATCATYTCICCIGA	454	5957	3452	2455	92	15
NifH 3.2	nifH	NifH 3.2.44	AACGTTCG	GCIWTYTAYGGIAARGGIGG	GCCATCATYTCICCIGA	454	1361	663	501	37	15
NifH 3.2	nifH	NifH 3.2.45	ACGAACCT	GCIWTYTAYGGIAARGGIGG	GCCATCATYTCICCIGA	454	4311	2241	1501	76	15
NifH 3.2	nifH	NifH 3.2.46	AAGGAAGG	GCIWTYTAYGGIAARGGIGG	GCCATCATYTCICCIGA	454	3135	1808	1241	36	15
NifH 3.2	nifH	NifH 3.2.47	ATGGAACG	GCIWTYTAYGGIAARGGIGG	GCCATCATYTCICCIGA	454	1749	1033	718	23	15
NifH 3.2	nifH	NifH 3.2.48	GAAGGTTG	GCIWTYTAYGGIAARGGIGG	GCCATCATYTCICCIGA	454	1935	961	711	28	15
NifH 3.3	nifH	NifH 3.3.1	GGTTCGAT	GCIWTYTAYGGIAARGGIGG	GCCATCATYTCICCIGA	454	1143	557	476	75	15
NifH 3.3	nifH	NifH 3.3.2	ATCGTTGG	GCIWTYTAYGGIAARGGIGG	GCCATCATYTCICCIGA	454	1495	643	534	90	15
NifH 3.3	nifH	NifH 3.3.3	AGACTCTG	GCIWTYTAYGGIAARGGIGG	GCCATCATYTCICCIGA	454	3787	1890	1471	99	15
NifH 3.3	nifH	NifH 3.3.4	CAGTACTG	GCIWTYTAYGGIAARGGIGG	GCCATCATYTCICCIGA	454	1937	957	760	89	15
NifH 3.3	nifH	NifH 3.3.5	CATCCAAG	GCIWTYTAYGGIAARGGIGG	GCCATCATYTCICCIGA	454	1314	694	572	79	15
NifH 3.3	nifH	NifH 3.3.6	CGTTGGAT	GCIWTYTAYGGIAARGGIGG	GCCATCATYTCICCIGA	454	1556	795	629	83	15
NifH 3.3	nifH	NifH 3.3.7	GATCTGGT	GCIWTYTAYGGIAARGGIGG	GCCATCATYTCICCIGA	454	2460	1093	890	95	15
NifH 3.3	nifH	NifH 3.3.8	GTTCCTTG	GCIWTYTAYGGIAARGGIGG	GCCATCATYTCICCIGA	454	2367	1052	842	77	15
NifH 3.3	nifH	NifH 3.3.9	CTAGTGGT	GCIWTYTAYGGIAARGGIGG	GCCATCATYTCICCIGA	454	3839	1927	1503	122	15
NifH 3.3	nifH	NifH 3.3.10	CAGTCAGT	GCIWTYTAYGGIAARGGIGG	GCCATCATYTCICCIGA	454	2277	1226	982	95	15
NifH 3.3	nifH	NifH 3.3.11	TAGGAACG	GCIWTYTAYGGIAARGGIGG	GCCATCATYTCICCIGA	454	2382	1217	958	101	15
NifH 3.3	nifH	NifH 3.3.12	TCTCCAGT	GCIWTYTAYGGIAARGGIGG	GCCATCATYTCICCIGA	454	3359	1643	1277	112	15
NifH 3.3	nifH	NifH 3.3.13	AGTCGACT	GCIWTYTAYGGIAARGGIGG	GCCATCATYTCICCIGA	454	3176	1498	1126	87	15
NifH 3.3	nifH	NifH 3.3.14	AACGTAGG	GCIWTYTAYGGIAARGGIGG	GCCATCATYTCICCIGA	454	3597	1848	1380	94	15
NifH 3.3	nifH	NifH 3.3.15	ACTGGACT	GCIWTYTAYGGIAARGGIGG	GCCATCATYTCICCIGA	454	2717	1371	1036	91	15
NifH 3.3	nifH	NifH 3.3.16	ACTCACAG	GCIWTYTAYGGIAARGGIGG	GCCATCATYTCICCIGA	454	2828	1520	1186	92	15
NifH 3.3	nifH	NifH 3.3.17	CTACGTAG	GCIWTYTAYGGIAARGGIGG	GCCATCATYTCICCIGA	454	3357	1931	1426	85	15
NifH 3.3	nifH	NifH 3.3.18	TTCCGGTT	GCIWTYTAYGGIAARGGIGG	GCCATCATYTCICCIGA	454	1895	921	734	74	15
NifH 3.3	nifH	NifH 3.3.19	GACATGAG	GCIWTYTAYGGIAARGGIGG	GCCATCATYTCICCIGA	454	5030	2584	1897	98	15
NifH 3.3	nifH	NifH 3.3.20	CAACCATG	GCIWTYTAYGGIAARGGIGG	GCCATCATYTCICCIGA	454	8019	4312	3090	111	15
NifH 3.3	nifH	NifH 3.3.21	ACACCTCT	GCIWTYTAYGGIAARGGIGG	GCCATCATYTCICCIGA	454	3946	2065	1573	98	15
NifH 3.3	nifH	NifH 3.3.22	CTCAACAG	GCIWTYTAYGGIAARGGIGG	GCCATCATYTCICCIGA	454	3398	1900	1469	97	15
NifH 3.3	nifH	NifH 3.3.23	ACGTTGGT	GCIWTYTAYGGIAARGGIGG	GCCATCATYTCICCIGA	454	1550	742	570	73	15
NifH 3.3	nifH	NifH 3.3.24	AACGATGG	GCIWTYTAYGGIAARGGIGG	GCCATCATYTCICCIGA	454	3546	1885	1424	89	15
16S rRNA 2.6	SSU_rRNA	16S rRNA 2.6.1	GATGACCT	CCTACGGGNGGCWGCAG	GACTACHVGGGTATCTAATCC	465	3959	2830	1484	58	15
16S rRNA 2.6	SSU_rRNA	16S rRNA 2.6.2	CTGTCTGT	CCTACGGGNGGCWGCAG	GACTACHVGGGTATCTAATCC	465	6530	3609	2489	157	15
16S rRNA 2.6	SSU_rRNA	16S rRNA 2.6.3	CACACAGT	CCTACGGGNGGCWGCAG	GACTACHVGGGTATCTAATCC	465	8670	4857	3671	177	15
16S rRNA 2.6	SSU_rRNA	16S rRNA 2.6.4	AACCGGTT	CCTACGGGNGGCWGCAG	GACTACHVGGGTATCTAATCC	465	6911	4082	2581	121	15
16S rRNA 2.6	SSU_rRNA	16S rRNA 2.6.5	TCTCTCAG	CCTACGGGNGGCWGCAG	GACTACHVGGGTATCTAATCC	465	9726	5718	4135	158	15
16S rRNA 2.6	SSU_rRNA	16S rRNA 2.6.6	GAGTCACT	CCTACGGGNGGCWGCAG	GACTACHVGGGTATCTAATCC	465	4509	2868	1915	117	15
16S rRNA 2.6	SSU_rRNA	16S rRNA 2.6.7	AGAGACTG	CCTACGGGNGGCWGCAG	GACTACHVGGGTATCTAATCC	465	16324	8548	5041	158	15
16S rRNA 2.6	SSU_rRNA	16S rRNA 2.6.8	ATATGCCG	CCTACGGGNGGCWGCAG	GACTACHVGGGTATCTAATCC	465	6842	4184	2635	133	15
16S rRNA 2.6	SSU_rRNA	16S rRNA 2.6.9	CCTACGAA	CCTACGGGNGGCWGCAG	GACTACHVGGGTATCTAATCC	465	2388	1325	897	103	15
16S rRNA 2.6	SSU_rRNA	16S rRNA 2.6.10	CGTAGGAA	CCTACGGGNGGCWGCAG	GACTACHVGGGTATCTAATCC	465	9425	5194	3003	107	15
16S rRNA 2.6	SSU_rRNA	16S rRNA 2.6.11	CTCTGACT	CCTACGGGNGGCWGCAG	GACTACHVGGGTATCTAATCC	465	4476	2856	1765	127	15
16S rRNA 2.6	SSU_rRNA	16S rRNA 2.6.12	GTCATCAG	CCTACGGGNGGCWGCAG	GACTACHVGGGTATCTAATCC	465	7788	5017	3042	136	15
16S rRNA 2.6	SSU_rRNA	16S rRNA 2.6.13	TCACTCTG	CCTACGGGNGGCWGCAG	GACTACHVGGGTATCTAATCC	465	7183	4442	2707	131	15
16S rRNA 2.6	SSU_rRNA	16S rRNA 2.6.14	CTGACAGT	CCTACGGGNGGCWGCAG	GACTACHVGGGTATCTAATCC	465	3016	1909	1294	116	15
16S rRNA 2.6	SSU_rRNA	16S rRNA 2.6.15	AGTGACAG	CCTACGGGNGGCWGCAG	GACTACHVGGGTATCTAATCC	465	6706	4032	2610	131	15
16S rRNA 2.6	SSU_rRNA	16S rRNA 2.6.16	ACCTACCT	CCTACGGGNGGCWGCAG	GACTACHVGGGTATCTAATCC	465	10160	6055	3824	160	15
16S rRNA 2.6	SSU_rRNA	16S rRNA 2.6.17	CATGTGGT	CCTACGGGNGGCWGCAG	GACTACHVGGGTATCTAATCC	465	4640	2945	1972	134	15
16S rRNA 2.6	SSU_rRNA	16S rRNA 2.6.18	TTCGTAGG	CCTACGGGNGGCWGCAG	GACTACHVGGGTATCTAATCC	465	5841	3414	2090	125	15
16S rRNA 2.6	SSU_rRNA	16S rRNA 2.6.19	GTCTTGAG	CCTACGGGNGGCWGCAG	GACTACHVGGGTATCTAATCC	465	17594	10486	6207	192	15
16S rRNA 2.6	SSU_rRNA	16S rRNA 2.6.20	ACAGAGTG	CCTACGGGNGGCWGCAG	GACTACHVGGGTATCTAATCC	465	8911	5781	3506	114	15
16S rRNA 2.6	SSU_rRNA	16S rRNA 2.6.21	TTCGAACG	CCTACGGGNGGCWGCAG	GACTACHVGGGTATCTAATCC	465	302	176	143	41	15
16S rRNA 2.6	SSU_rRNA	16S rRNA 2.6.22	GATGAGGT	CCTACGGGNGGCWGCAG	GACTACHVGGGTATCTAATCC	465	2766	1847	1210	71	15
16S rRNA 2.6	SSU_rRNA	16S rRNA 2.6.23	CCTACGTT	CCTACGGGNGGCWGCAG	GACTACHVGGGTATCTAATCC	465	8258	5076	2946	111	15
16S rRNA 2.6	SSU_rRNA	16S rRNA 2.6.24	GAGTTGAG	CCTACGGGNGGCWGCAG	GACTACHVGGGTATCTAATCC	465	5202	3398	2007	79	15
16S rRNA 2.6	SSU_rRNA	16S rRNA 2.6.25	GGTTCGAT	CCTACGGGNGGCWGCAG	GACTACHVGGGTATCTAATCC	465	4395	3054	1888	98	15
16S rRNA 2.6	SSU_rRNA	16S rRNA 2.6.26	ATCGTTGG	CCTACGGGNGGCWGCAG	GACTACHVGGGTATCTAATCC	465	3920	2358	1680	125	15
16S rRNA 2.6	SSU_rRNA	16S rRNA 2.6.27	AGACTCTG	CCTACGGGNGGCWGCAG	GACTACHVGGGTATCTAATCC	465	4553	2887	1931	107	15
16S rRNA 2.6	SSU_rRNA	16S rRNA 2.6.28	CAGTACTG	CCTACGGGNGGCWGCAG	GACTACHVGGGTATCTAATCC	465	10516	6732	4166	129	15
16S rRNA 2.6	SSU_rRNA	16S rRNA 2.6.29	CATCCAAG	CCTACGGGNGGCWGCAG	GACTACHVGGGTATCTAATCC	465	9252	6170	3486	129	15
16S rRNA 2.6	SSU_rRNA	16S rRNA 2.6.30	CGTTGGAT	CCTACGGGNGGCWGCAG	GACTACHVGGGTATCTAATCC	465	4856	3252	2025	110	15
16S rRNA 2.6	SSU_rRNA	16S rRNA 2.6.31	GATCTGGT	CCTACGGGNGGCWGCAG	GACTACHVGGGTATCTAATCC	465	5750	3834	2359	115	15
16S rRNA 2.6	SSU_rRNA	16S rRNA 2.6.32	GTTCCTTG	CCTACGGGNGGCWGCAG	GACTACHVGGGTATCTAATCC	465	3795	2148	1518	124	15
16S rRNA 2.6	SSU_rRNA	16S rRNA 2.6.33	CTAGTGGT	CCTACGGGNGGCWGCAG	GACTACHVGGGTATCTAATCC	465	5252	3327	2258	125	15
16S rRNA 2.6	SSU_rRNA	16S rRNA 2.6.34	CAGTCAGT	CCTACGGGNGGCWGCAG	GACTACHVGGGTATCTAATCC	465	6730	4482	2701	137	15
16S rRNA 2.6	SSU_rRNA	16S rRNA 2.6.35	TAGGAACG	CCTACGGGNGGCWGCAG	GACTACHVGGGTATCTAATCC	465	2008	1220	821	81	15
16S rRNA 2.6	SSU_rRNA	16S rRNA 2.6.36	TCTCCAGT	CCTACGGGNGGCWGCAG	GACTACHVGGGTATCTAATCC	465	4003	2562	1568	105	15
16S rRNA 2.6	SSU_rRNA	16S rRNA 2.6.37	AGTCGACT	CCTACGGGNGGCWGCAG	GACTACHVGGGTATCTAATCC	465	4314	2843	1811	93	15
16S rRNA 2.6	SSU_rRNA	16S rRNA 2.6.38	AACGTAGG	CCTACGGGNGGCWGCAG	GACTACHVGGGTATCTAATCC	465	5776	3578	2298	130	15
16S rRNA 2.6	SSU_rRNA	16S rRNA 2.6.39	ACTGGACT	CCTACGGGNGGCWGCAG	GACTACHVGGGTATCTAATCC	465	5096	3172	2151	144	15
16S rRNA 2.6	SSU_rRNA	16S rRNA 2.6.40	ACTCACAG	CCTACGGGNGGCWGCAG	GACTACHVGGGTATCTAATCC	465	11997	7107	4543	179	15
16S rRNA 2.6	SSU_rRNA	16S rRNA 2.6.41	CTACGTAG	CCTACGGGNGGCWGCAG	GACTACHVGGGTATCTAATCC	465	12440	6807	4615	173	15
16S rRNA 2.6	SSU_rRNA	16S rRNA 2.6.42	TTCCGGTT	CCTACGGGNGGCWGCAG	GACTACHVGGGTATCTAATCC	465	3217	1997	1384	123	15
16S rRNA 2.6	SSU_rRNA	16S rRNA 2.6.43	GACATGAG	CCTACGGGNGGCWGCAG	GACTACHVGGGTATCTAATCC	465	19693	12361	6852	163	15
16S rRNA 2.6	SSU_rRNA	16S rRNA 2.6.44	CAACCATG	CCTACGGGNGGCWGCAG	GACTACHVGGGTATCTAATCC	465	12207	7683	4797	183	15
16S rRNA 2.6	SSU_rRNA	16S rRNA 2.6.45	ACACCTCT	CCTACGGGNGGCWGCAG	GACTACHVGGGTATCTAATCC	465	10300	5997	4007	188	15
16S rRNA 2.6	SSU_rRNA	16S rRNA 2.6.46	CTCAACAG	CCTACGGGNGGCWGCAG	GACTACHVGGGTATCTAATCC	465	6849	4209	2657	156	15
16S rRNA 2.6	SSU_rRNA	16S rRNA 2.6.47	ACGTTGGT	CCTACGGGNGGCWGCAG	GACTACHVGGGTATCTAATCC	465	491	305	247	59	15
16S rRNA 2.6	SSU_rRNA	16S rRNA 2.6.48	AACGATGG	CCTACGGGNGGCWGCAG	GACTACHVGGGTATCTAATCC	465	5456	3445	2204	153	15
16S rRNA 2.6	SSU_rRNA	16S rRNA 2.6.49	ACTGTGTG	CCTACGGGNGGCWGCAG	GACTACHVGGGTATCTAATCC	465	4607	2881	1908	140	15
16S rRNA 2.6	SSU_rRNA	16S rRNA 2.6.50	TGGTGAAG	CCTACGGGNGGCWGCAG	GACTACHVGGGTATCTAATCC	465	11066	6302	3800	157	15
16S rRNA 2.6	SSU_rRNA	16S rRNA 2.6.51	CTTCTCCT	CCTACGGGNGGCWGCAG	GACTACHVGGGTATCTAATCC	465	4697	2469	1702	127	15
16S rRNA 2.6	SSU_rRNA	16S rRNA 2.6.52	GAGTGTCT	CCTACGGGNGGCWGCAG	GACTACHVGGGTATCTAATCC	465	9807	5953	3780	174	15
16S rRNA 2.6	SSU_rRNA	16S rRNA 2.6.53	TCTCAGAG	CCTACGGGNGGCWGCAG	GACTACHVGGGTATCTAATCC	465	15801	9412	5250	176	15
16S rRNA 2.6	SSU_rRNA	16S rRNA 2.6.54	CAGTTCAG	CCTACGGGNGGCWGCAG	GACTACHVGGGTATCTAATCC	465	9961	6262	3776	156	15
16S rRNA 2.6	SSU_rRNA	16S rRNA 2.6.55	AGTGCACT	CCTACGGGNGGCWGCAG	GACTACHVGGGTATCTAATCC	465	20758	13177	7535	198	15
16S rRNA 2.6	SSU_rRNA	16S rRNA 2.6.56	ACCTAGGT	CCTACGGGNGGCWGCAG	GACTACHVGGGTATCTAATCC	465	15126	9391	5701	188	15
16S rRNA 2.6	SSU_rRNA	16S rRNA 2.6.57	AGACTGAG	CCTACGGGNGGCWGCAG	GACTACHVGGGTATCTAATCC	465	3181	1971	1372	136	15
16S rRNA 2.6	SSU_rRNA	16S rRNA 2.6.58	GGAATACG	CCTACGGGNGGCWGCAG	GACTACHVGGGTATCTAATCC	465	3038	1917	1275	124	15
16S rRNA 2.6	SSU_rRNA	16S rRNA 2.6.59	AGACCTGT	CCTACGGGNGGCWGCAG	GACTACHVGGGTATCTAATCC	465	7600	4951	3058	140	15
16S rRNA 2.6	SSU_rRNA	16S rRNA 2.6.60	TAGGCGTT	CCTACGGGNGGCWGCAG	GACTACHVGGGTATCTAATCC	465	4440	2976	1922	129	15
16S rRNA 2.6	SSU_rRNA	16S rRNA 2.6.61	TGACGACT	CCTACGGGNGGCWGCAG	GACTACHVGGGTATCTAATCC	465	4339	2832	1863	155	15
16S rRNA 2.6	SSU_rRNA	16S rRNA 2.6.62	GTGTACTG	CCTACGGGNGGCWGCAG	GACTACHVGGGTATCTAATCC	465	3559	2073	1465	154	15
16S rRNA 2.6	SSU_rRNA	16S rRNA 2.6.63	GTTGTCCT	CCTACGGGNGGCWGCAG	GACTACHVGGGTATCTAATCC	465	2613	1673	1128	109	15
16S rRNA 2.6	SSU_rRNA	16S rRNA 2.6.64	ACCATGGT	CCTACGGGNGGCWGCAG	GACTACHVGGGTATCTAATCC	465	10004	6651	4090	146	15
16S rRNA 2.6	SSU_rRNA	16S rRNA 2.6.65	CACAACTG	CCTACGGGNGGCWGCAG	GACTACHVGGGTATCTAATCC	465	13765	8853	5083	167	15
16S rRNA 2.6	SSU_rRNA	16S rRNA 2.6.66	CTCTCTCT	CCTACGGGNGGCWGCAG	GACTACHVGGGTATCTAATCC	465	9376	6016	3589	136	15
16S rRNA 2.6	SSU_rRNA	16S rRNA 2.6.67	ATCCTTCG	CCTACGGGNGGCWGCAG	GACTACHVGGGTATCTAATCC	465	8755	5593	3282	132	15
16S rRNA 2.6	SSU_rRNA	16S rRNA 2.6.68	GTCTGTCT	CCTACGGGNGGCWGCAG	GACTACHVGGGTATCTAATCC	465	7049	4461	2792	151	15
16S rRNA 2.6	SSU_rRNA	16S rRNA 2.6.69	TCCTTCCT	CCTACGGGNGGCWGCAG	GACTACHVGGGTATCTAATCC	465	5514	3519	2188	125	15
16S rRNA 2.6	SSU_rRNA	16S rRNA 2.6.70	GCCGTTAA	CCTACGGGNGGCWGCAG	GACTACHVGGGTATCTAATCC	465	4043	2670	1682	84	15
16S rRNA 2.6	SSU_rRNA	16S rRNA 2.6.71	GTACTCCT	CCTACGGGNGGCWGCAG	GACTACHVGGGTATCTAATCC	465	3503	2251	1451	90	15
16S rRNA 2.6	SSU_rRNA	16S rRNA 2.6.72	GGAATTGG	CCTACGGGNGGCWGCAG	GACTACHVGGGTATCTAATCC	465	4757	3027	1902	93	15
16S rRNA 2.6	SSU_rRNA	16S rRNA 2.6.73	CACTGAGT	CCTACGGGNGGCWGCAG	GACTACHVGGGTATCTAATCC	465	9020	5738	3411	136	15
16S rRNA 2.6	SSU_rRNA	16S rRNA 2.6.74	ACTGAGAG	CCTACGGGNGGCWGCAG	GACTACHVGGGTATCTAATCC	465	2993	1720	1096	86	15
16S rRNA 2.6	SSU_rRNA	16S rRNA 2.6.75	GAAGTGGT	CCTACGGGNGGCWGCAG	GACTACHVGGGTATCTAATCC	465	5609	3369	2147	121	15
16S rRNA 2.6	SSU_rRNA	16S rRNA 2.6.76	GTACGAAG	CCTACGGGNGGCWGCAG	GACTACHVGGGTATCTAATCC	465	8361	5358	3196	131	15
16S rRNA 2.6	SSU_rRNA	16S rRNA 2.6.77	GTAGACCT	CCTACGGGNGGCWGCAG	GACTACHVGGGTATCTAATCC	465	12119	7960	4556	160	15
16S rRNA 2.6	SSU_rRNA	16S rRNA 2.6.78	GCCGATAT	CCTACGGGNGGCWGCAG	GACTACHVGGGTATCTAATCC	465	8060	5302	3198	133	15
16S rRNA 2.6	SSU_rRNA	16S rRNA 2.6.79	CACTGTCT	CCTACGGGNGGCWGCAG	GACTACHVGGGTATCTAATCC	465	16521	11019	5889	170	15
16S rRNA 2.6	SSU_rRNA	16S rRNA 2.6.80	GCTATACG	CCTACGGGNGGCWGCAG	GACTACHVGGGTATCTAATCC	465	11821	7368	4104	136	15
16S rRNA 2.6	SSU_rRNA	16S rRNA 2.6.81	ACGTCATG	CCTACGGGNGGCWGCAG	GACTACHVGGGTATCTAATCC	465	8012	5037	2939	131	15
16S rRNA 2.6	SSU_rRNA	16S rRNA 2.6.82	GAACCAAG	CCTACGGGNGGCWGCAG	GACTACHVGGGTATCTAATCC	465	6628	4112	2641	135	15
16S rRNA 2.6	SSU_rRNA	16S rRNA 2.6.83	CCTTCCTT	CCTACGGGNGGCWGCAG	GACTACHVGGGTATCTAATCC	465	4607	2522	1601	117	15
16S rRNA 2.6	SSU_rRNA	16S rRNA 2.6.84	CCGGAATT	CCTACGGGNGGCWGCAG	GACTACHVGGGTATCTAATCC	465	6171	3977	2463	125	15
16S rRNA 2.6	SSU_rRNA	16S rRNA 2.6.85	TGACTCAG	CCTACGGGNGGCWGCAG	GACTACHVGGGTATCTAATCC	465	6888	4165	2525	154	15
16S rRNA 2.6	SSU_rRNA	16S rRNA 2.6.86	TGTCGTCT	CCTACGGGNGGCWGCAG	GACTACHVGGGTATCTAATCC	465	5848	3795	2252	111	15
16S rRNA 2.6	SSU_rRNA	16S rRNA 2.6.87	AGTCCAGT	CCTACGGGNGGCWGCAG	GACTACHVGGGTATCTAATCC	465	9656	6219	3661	122	15
16S rRNA 2.6	SSU_rRNA	16S rRNA 2.6.88	GACATCTG	CCTACGGGNGGCWGCAG	GACTACHVGGGTATCTAATCC	465	47738	30744	14698	170	15
16S rRNA 2.6	SSU_rRNA	16S rRNA 2.6.89	CAGAAGTG	CCTACGGGNGGCWGCAG	GACTACHVGGGTATCTAATCC	465	21209	13560	7236	140	15
16S rRNA 2.6	SSU_rRNA	16S rRNA 2.6.90	CACTCTGT	CCTACGGGNGGCWGCAG	GACTACHVGGGTATCTAATCC	465	10163	6782	4052	143	15
16S rRNA 2.6	SSU_rRNA	16S rRNA 2.6.91	CTGAACTG	CCTACGGGNGGCWGCAG	GACTACHVGGGTATCTAATCC	465	15680	9704	5556	167	15
16S rRNA 2.6	SSU_rRNA	16S rRNA 2.6.92	GGATTAGG	CCTACGGGNGGCWGCAG	GACTACHVGGGTATCTAATCC	465	7855	4932	2907	121	15
16S rRNA 2.6	SSU_rRNA	16S rRNA 2.6.93	GATCGAAG	CCTACGGGNGGCWGCAG	GACTACHVGGGTATCTAATCC	465	6081	3826	2337	110	15
16S rRNA 2.6	SSU_rRNA	16S rRNA 2.6.94	CACTTCTG	CCTACGGGNGGCWGCAG	GACTACHVGGGTATCTAATCC	465	7472	3651	2350	153	15
16S rRNA 2.6	SSU_rRNA	16S rRNA 2.6.95	GCATTACG	CCTACGGGNGGCWGCAG	GACTACHVGGGTATCTAATCC	465	11100	1970	1287	75	15
16S rRNA 2.6	SSU_rRNA	16S rRNA 2.6.96	CGTTGCAA	CCTACGGGNGGCWGCAG	GACTACHVGGGTATCTAATCC	465	38328	1062	697	63	15
